# Supplementary material for: Integrated multi-omics approach reveals novel associations in the rapeseed diet–microbiota–host axis in pigs
Source: ISME Commun. 2024 Apr 23;4(1):ycae061. doi: 10.1093/ismeco/ycae061 (PMC11128262; doi:10.1093/ismeco/ycae061)
Supplement: Table_S1_ycae061 [file table_s1_ycae061.xlsx]

## Sheet: Animal parameters ILE&COL
Table S1A. Dataset of the animal parameters included in the integration analysis for ileum
		Apparent Ileal Digestibility (AID)											Blood parameters
		Crude protein (%)	Dry Matter (%)	Gross Energy (%)	Starch (%)	Weight Gain	Feed Conversion Ratio	Average Daily Feed Intake	Average Daily Gain	pH in Ileum	Ammonia in Ileum	Lactate in Ileum	White Blood Cells	Red Blood Cells	Hemoglobin	Mean Corpuscular Volume	Mean Corpuscular Hemoglobin Concentration	Red Blood Cell Distribution Width	Neutrophils	Lymphocytes	Monocytes	Eosinophils	Basophils	Large Unstained Cells	Aspartate transaminase	Alkaline phosphatase	Gamma-glutamyltransferase	Creatine Kinase	C-reactive protein	Total protein	Albumin	Urea	Creatinine	Cholesterol	Glucose
Sample ID	Feed	AIDCp	AIDDM	AIDGE	AIDStarch	Weightgain	FCR	ADFI	ADG	pHileum	IleNH3	IleLactate	WBC	RBC	HGB	MCV	MCHC	RDW	%Neut	%Lymf	%Mono	%Eos	%Baso	%LUC	AST		GGT	CK	CRP	Tprot	Alb	Urea	Creat	Chol	Glu
P1	CON	84.5	73.7	77.5	95.2	8.3	1.48	558	377.3	6.97	3.7	5.6	18.7	7.9	112	48.2	296	26.7	36.7	55	4.3	2.8	0.6	0.5	21	266	41	652	1.5	50	21	2	111	2.8	7.1
P2	RSF	79.8	68.7	72.9	97.6	10.1	1.62	742	459.1	7.32	1.6	5.7	34.8	7.3	123	51.8	323	19.2	47.2	47.6	2.6	0.6	1.7	0.3	54	176	40	3436	6.9	49	21	1.6	106	2.3	7.4
P3	CON	84.7	73.4	77.6	96.4	9.3	1.59	674	422.7	6.88	2.2	7.4	13	7.8	124	51.5	310	20.9	37.5	55	2.2	3.5	0.4	1.4	48	259	34	5174	6.1	55	24	2.7	116	2	6.4
P5	RSF	78.8	69.9	72.7	95.3	7.4	1.9	639	336.4	7.27	2	3.4	20	7.2	115	50.1	319	20.2	43.1	49.6	3.7	1.3	0.5	1.7	26	201	39	353	10.2	52	21	1.1	86	2.4	5.4
P10	CON	77.2	68.5	71.8	92.1	12.9	1.43	840	586.4	6.06	1.1	85.9	17.6	7.8	123	51.2	308	24.2	42.9	48.3	6.1	1.8	0.4	0.4	40	205	44	2821	3.8	52	24	1.8	106	2.3	6.1
P11	RSF	74.7	63.3	67.1	96.6	8.6	1.49	582	390.9	6.54	5.8	5.9	13.4	7	109	50.1	309	21.8	35.4	58.7	2.9	1.3	0.3	1.4	27	252	46	654	5	47	21	1.2	88	2.2	5.9
P13	RSF	78.5	67.8	71.8	96.2	9.6	1.45	631	436.4	7.11	1.6	6.8	16.3	7.6	126	51.6	323	17.8	32.5	61.6	4	0.9	0.4	0.6	34	208	44	863	6.9	53	26	1.7	105	2.1	6.6
P14	CON	83.3	74.7	77.6	95.7	10.2	1.44	668	463.6	6.62	1.7	27.2	19.9	6.9	126	56.7	321	16.4	32.1	61.1	4.6	0.8	0.8	0.6	36	210	32	961	32.2	55	22	2.3	105	2.1	5.7
P16	RSF	69.4	61.5	65.9	93.6	9.9	1.49	670	450	6.6	1	53.3	19	8.2	135	52.5	315	18.6	38.1	55.5	3.9	1.4	0.6	0.4	57	259	53	936	0.7	53	25	1.5	105	2.5	6
P17	RSF	69.8	68.1	72.4	97.6	9.4	1.61	688	427.3	7.23	1.4	20.5	15.5	7.3	112	48.7	313	20.3	40.8	51.9	5.7	0.6	0.6	0.5	34	222	42	1372	9.1	54	24	1.3	96	2.2	5.4
P19	CON	76.6	72.6	75.7	97.6	9.3	1.62	685	422.7	7.1	1	13.9	13.6	7.1	113	51	315	20.7	30.9	64.1	1.8	0.9	0.7	1.7	46	205	42	6860	4.9	51	23	2.3	115	2.1	6
P22	CON	83.8	75.8	79.2	97.5	11.2	1.78	909	509.1	7.65	3.5	11.7	20.7	7.8	123	50.4	312	17.6	26.5	66.1	3.3	3.2	0.6	0.2	31	171	34	8516	8.9	63	25.5	2.7	101	2.1	6.6
P24	CON	80.5	70.7	74	94.5	10.4	1.66	786	472.7	7.18	2.6	5	22.1	7.9	122	50.7	306	17	28.1	64.4	3.6	2.9	0.8	0.3	40	194	35	6356	14.4	59	21.9	3.1	111	2.4	5.8
P25	RSF	71.5	58.7	63.5	92.6	11.8	1.51	807	536.4	7.14	22	2.9	14.9	6.7	116	53.6	325	16.2	31.9	61	3	3.3	0.6	0.2	56	197	46	1477	9.5	53	22.3	1.7	96	2.4	5.6
P27	RSF	69.3	60.6	65.7	92.2	11.7	1.59	848	531.8	7.2	2.6	4.5	29.2	7.6	128	53.9	314	16.3	23	70.7	4.1	1	0.8	0.4	43	163	57	4507	2.3	60	24.7	1.6	96	3	5.8
P28	CON	82.8	74.7	76.7	96.2	11.5	1.56	816	522.7	6.94	2.5	9.8	24.1	8	141	58	305	17	26.2	68.8	2.7	1.5	0.7	0.2	76	188	40	5348	4.4	61	25.9	1.9	110	3.2	6.3
P29	RSF	75.3	58.7	62.9	89.9	13.2	1.51	905	600	6.37	2	18.7	26.8	7.3	117	51	313	18.7	23.3	70.6	2.4	1.9	1	0.7	29	155	36	2321	6.5	57	23.7	1.4	98	2.6	5.4
P30	CON	83.5	73.1	76.5	94.9	12.2	1.57	873	554.5	6.85	1.5	21.6	22.6	7.5	125	53.2	312	16.6	35.4	56.4	3.3	3.9	0.7	0.2	33	119	34	2288	170.7	72	20.1	1.9	106	2.8	6
P32	CON	83.3	78.3	80.7	98.3	12.5	1.37	778	568.2	5.9	0.9	90.1	15.9	6.6	112	54.4	315	16.4	35.4	60.1	2.2	1.6	0.5	0.2	29	182	45	1836	14.7	54	20	1.4	85	2.5	5.2
P33	RSF	74.6	64.6	68.2	96.3	9.8	1.68	750	445.5	6.21	1.4	16	21.3	6.4	108	52	329	16.4	33.5	60	2.9	2	1.1	0.5	18	175	43	535	3.3	53	22.2	1.3	94	2.2	5.8
P37	RSF	70.2	69.2	72.7	98.1	12.2	1.56	867	554.5	6.7	2.6	37.4	28.3	6.9	109	49.8	315	19.7	38.5	55.1	3.2	2	0.8	0.4	58	184	36	1823	8	51	20.2	1.9	98	2.2	5.5
P38	CON	77.1	77.9	80.1	97.6	11.8	1.49	799	536.4	6.53	2	67.8	27.7	6.9	113	51.8	317	16.8	34.1	56.1	4.9	3.1	1.3	0.5	43	138	37	5055	13	62	21.9	2.9	110	2.8	6
P39	CON	75.8	69.1	73.6	95.9	11.7	1.49	795	531.8	6.44	1.5	48.1	14.3	7	118	51.3	327	16.7	29.7	65	2.8	1.8	0.4	0.2	51	228	39	1566	11	51	21.6	2.3	103	2.3	5.5
P40	RSF	64.4	63.7	67.8	96.8	11.4	1.4	728	518.2	6.58	1	74.6	17.5	7.6	123	50.7	322	16.1	34.9	60.9	2.6	1	0.3	0.3	57	175	40	3093	1.3	60	25	1.6	94	2.2	5.3
Table S1B. Dataset of the animal parameters included in the integration analysis for colon
		Apparent Total Tract Digestibility																		Blood parameters																							Histology
		Crude protein (%)	Dry Matter (%)	Gross Energy (%)	Starch (%)	Acid Detergent Fiber (%)	Neutral Detergent Fiber (%)	Fucose (%)	Rhamnose (%)	Arabinose (%)	Galactose (%)	Glucose (%)	Xylose & Mannnose (%)	Free Glucose (%)	Weight Gain	Feed Conversion Ratio	Average Daily Feed Intake	Average Daily Gain	pH in Colon	White Blood Cells	Red Blood Cells	Hemoglobin	Mean Corpuscular Volume	Mean Corpuscular Hemoglobin Concentration	Red Blood Cell Distribution Width	Neutrophils	Lymphocytes	Monocytes	Eosinophils	Basophils	Large Unstained Cells	Aspartate transaminase	Alkaline phosphatase	Gamma-glutamyltransferase	Creatine Kinase	C-reactive protein	Total protein	Albumin	Urea	Creatinine	Cholesterol	Glucose	Crypt Depth (CD)	Ki67 positive cells	Ratio of Ki67 positive cells /Crypt depth
Sample ID	Feed	ATTDCP	ATTDDM	ATTDGE	ATTDStarch	ATTDADF	ATTDNDF	ATTDFucose	ATTDRhamnose	ATTDArabinose	ATTDGalactose	ATTDGlucose	ATTDXylose&Mannose	ATTDFreeGlucose	Weightgain	FCR	ADFI	ADG	pHcolon	WBC	RBC	HGB	MCV	MCHC	RDW	%Neut	%Lymf	%Mono	%Eos	%Baso	%LUC	AST	AP	GGT	CK	CRP	Tprot	Alb	Urea	Kreat	Kol	Glu	CryptDepth	Ki67+	Ki67+/CD
P1	CON	85.9	86.9	86.9	99.7	52	55.3	93.1	45.8	52.3	91.2	99.7	82.2	99.9	8.3	1.48	558	377.3	6.48	18.7	7.9	112	48.2	296	26.7	36.7	55	4.3	2.8	0.6	0.5	21	266	41	652	1.5	50	21	2	111	2.8	7.1	426.7	24	0.056
P2	RSF	80.1	80.4	80.6	99.6	13.9	41	90.7	58	68.3	81.2	99.4	77.7	99.7	10.1	1.62	742	459.1	6.13	34.8	7.3	123	51.8	323	19.2	47.2	47.6	2.6	0.6	1.7	0.3	54	176	40	3436	6.9	49	21	1.6	106	2.3	7.4	523.3	23.3	0.045
P3	CON	85	86	86	99.8	38.6	51.8	93.7	57.7	52.3	91.6	99.7	76.2	99.8	9.3	1.59	674	422.7	6.5	13	7.8	124	51.5	310	20.9	37.5	55	2.2	3.5	0.4	1.4	48	259	34	5174	6.1	55	24	2.7	116	2	6.4	536.2	31.4	0.058
P5	RSF	75.8	79.7	79.9	99.5	17	44.5	90.5	58.2	72.3	82.1	99.4	81.6	99.7	7.4	1.9	639	336.4	6.68	20	7.2	115	50.1	319	20.2	43.1	49.6	3.7	1.3	0.5	1.7	26	201	39	353	10.2	52	21	1.1	86	2.4	5.4	535.6	11	0.021
P10	CON	82.3	85.5	85.6	99.6	32.6	51.6	93.8	55.7	58.3	91.7	99.6	81.2	99.8	12.9	1.43	840	586.4	5.78	17.6	7.8	123	51.2	308	24.2	42.9	48.3	6.1	1.8	0.4	0.4	40	205	44	2821	3.8	52	24	1.8	106	2.3	6.1	528.8	35.4	0.067
P11	RSF	78.8	79.9	80.1	99.5	10.4	37.6	90.7	63	71.4	82.1	99.3	80.1	99.6	8.6	1.49	582	390.9	5.71	13.4	7	109	50.1	309	21.8	35.4	58.7	2.9	1.3	0.3	1.4	27	252	46	654	5	47	21	1.2	88	2.2	5.9	463.9	16.3	0.035
P13	RSF	78.3	78.9	79.1	99.6	3.6	35.5	92.5	64.1	70.1	82.8	99.4	76.4	99.7	9.6	1.45	631	436.4	5.69	16.3	7.6	126	51.6	323	17.8	32.5	61.6	4	0.9	0.4	0.6	34	208	44	863	6.9	53	26	1.7	105	2.1	6.6	451	18.4	0.041
P14	CON	84.6	85.7	85.6	99.6	44.5	53.9	93.5	52.4	53.8	91.3	99.6	77.2	99.9	10.2	1.44	668	463.6	5.99	19.9	6.9	126	56.7	321	16.4	32.1	61.1	4.6	0.8	0.8	0.6	36	210	32	961	32.2	55	22	2.3	105	2.1	5.7	441.1	18.2	0.041
P16	RSF	74.1	76.2	75.8	99.6	2.4	23	90.2	62.8	66.1	80.4	99.3	74.6	99.6	9.9	1.49	670	450	5.66	19	8.2	135	52.5	315	18.6	38.1	55.5	3.9	1.4	0.6	0.4	57	259	53	936	0.7	53	25	1.5	105	2.5	6	499.9	25.9	0.052
P17	RSF	75.7	78.3	78.3	99.5	7.7	33.4	91.3	57.4	70.6	81.6	99.4	79.9	99.7	9.4	1.61	688	427.3	5.72	15.5	7.3	112	48.7	313	20.3	40.8	51.9	5.7	0.6	0.6	0.5	34	222	42	1372	9.1	54	24	1.3	96	2.2	5.4	480.8	23.8	0.049
P19	CON	83.9	85.9	85.9	99.5	40.4	51.1	94.8	63.8	59.8	92.8	99.7	80.1	100	9.3	1.62	685	422.7	6.08	13.6	7.1	113	51	315	20.7	30.9	64.1	1.8	0.9	0.7	1.7	46	205	42	6860	4.9	51	23	2.3	115	2.1	6	435.7	27.8	0.064
P22	CON	85.6	86.4	86	99.7	35.1	52.2	94.3	66.5	61.6	93	99.7	83.6	99.9	11.2	1.78	909	509.1	6.78	20.7	7.8	123	50.4	312	17.6	26.5	66.1	3.3	3.2	0.6	0.2	31	171	34	8516	8.9	63	25.5	2.7	101	2.1	6.6	614.3	39.3	0.064
P24	CON	87.4	87.1	87.3	99.7	53	56.9	94.2	52.9	54.3	92.5	99.7	82.4	99.9	10.4	1.66	786	472.7	6.71	22.1	7.9	122	50.7	306	17	28.1	64.4	3.6	2.9	0.8	0.3	40	194	35	6356	14.4	59	21.9	3.1	111	2.4	5.8	552.9	37.4	0.068
P25	RSF	79.1	79.6	79.8	99.4	11.6	35.7	92.6	70.2	75.6	85.1	99.4	84.8	99.8	11.8	1.51	807	536.4	6.65	14.9	6.7	116	53.6	325	16.2	31.9	61	3	3.3	0.6	0.2	56	197	46	1477	9.5	53	22.3	1.7	96	2.4	5.6	465.9	25	0.054
P27	RSF	78.6	79.8	80.2	99.6	7.5	38.1	91.5	62.7	71.8	83.3	99.5	84.3	99.8	11.7	1.59	848	531.8	6.5	29.2	7.6	128	53.9	314	16.3	23	70.7	4.1	1	0.8	0.4	43	163	57	4507	2.3	60	24.7	1.6	96	3	5.8	459.4	32.1	0.07
P28	CON	86.5	86.3	86.3	99.7	39	52.9	94.5	66.2	61.7	93.2	99.7	85	99.9	11.5	1.56	816	522.7	5.66	24.1	8	141	58	305	17	26.2	68.8	2.7	1.5	0.7	0.2	76	188	40	5348	4.4	61	25.9	1.9	110	3.2	6.3	589	31.3	0.053
P29	RSF	79	79.2	79.4	99.4	10.4	33.6	92.7	70	74.4	84.8	99.4	81.6	99.8	13.2	1.51	905	600	5.95	26.8	7.3	117	51	313	18.7	23.3	70.6	2.4	1.9	1	0.7	29	155	36	2321	6.5	57	23.7	1.4	98	2.6	5.4	NA	NA	NA
P30	CON	85.3	86.1	86.7	99.6	44.1	54.4	94.8	65.6	60.1	93.3	99.7	82.5	99.9	12.2	1.57	873	554.5	6.05	22.6	7.5	125	53.2	312	16.6	35.4	56.4	3.3	3.9	0.7	0.2	33	119	34	2288	170.7	72	20.1	1.9	106	2.8	6	476.3	26.3	0.055
P32	CON	87.1	87.6	87.7	99.7	35.1	56.6	94.7	65	62.4	93.2	99.7	84.1	99.9	12.5	1.37	778	568.2	5.78	15.9	6.6	112	54.4	315	16.4	35.4	60.1	2.2	1.6	0.5	0.2	29	182	45	1836	14.7	54	20	1.4	85	2.5	5.2	528.7	23.1	0.044
P33	RSF	75.5	78.7	79.2	99.5	12.2	42.7	88.5	50.1	63.1	81.4	99.3	79.3	99.7	9.8	1.68	750	445.5	5.69	21.3	6.4	108	52	329	16.4	33.5	60	2.9	2	1.1	0.5	18	175	43	535	3.3	53	22.2	1.3	94	2.2	5.8	517.7	28.3	0.055
P37	RSF	76.1	79.9	80.1	99.5	20.3	42	91.2	68.4	76.4	86.5	99.5	87.5	99.8	12.2	1.56	867	554.5	5.87	28.3	6.9	109	49.8	315	19.7	38.5	55.1	3.2	2	0.8	0.4	58	184	36	1823	8	51	20.2	1.9	98	2.2	5.5	538.2	27.8	0.052
P38	CON	80.6	83.9	83.2	99.2	26.7	49.1	92.4	38.5	57.8	91.4	99.5	83.2	100	11.8	1.49	799	536.4	6.52	27.7	6.9	113	51.8	317	16.8	34.1	56.1	4.9	3.1	1.3	0.5	43	138	37	5055	13	62	21.9	2.9	110	2.8	6	453.9	38.3	0.084
P39	CON	84.3	85.9	85.8	99.7	40.4	51	94.7	64.5	59.2	93.2	99.7	83.5	99.9	11.7	1.49	795	531.8	5.75	14.3	7	118	51.3	327	16.7	29.7	65	2.8	1.8	0.4	0.2	51	228	39	1566	11	51	21.6	2.3	103	2.3	5.5	489.3	40	0.082
P40	RSF	78	79.2	79.3	99.5	9.7	36.2	92.7	70.2	73.1	85.6	99.5	83.6	99.8	11.4	1.4	728	518.2	5.66	17.5	7.6	123	50.7	322	16.1	34.9	60.9	2.6	1	0.3	0.3	57	175	40	3093	1.3	60	25	1.6	94	2.2	5.3	417.2	29.4	0.07
