# Supplementary material for: Integrated multi-omics approach reveals novel associations in the rapeseed diet–microbiota–host axis in pigs
Source: ISME Commun. 2024 Apr 23;4(1):ycae061. doi: 10.1093/ismeco/ycae061 (PMC11128262; doi:10.1093/ismeco/ycae061)
Supplement: Table_S2_ycae061 [file table_s2_ycae061.xlsx]

## Sheet: Matabolome ILE&COL
Table S2A. Targeted metabolites in the ileal digesta (μg/g digesta)
Sample ID	Feed	Sinapic acid	Gluconapin	Acetic Acid	Propionic Acid	Butyric acid	Hyodeoxycholic acid	Lithocholic acid	Chenodeoxycholic acid	Cholic acid	Taurochenodeoxycholic acid	Taurocholic Acid	Alanine	Glycine	Taurine	Phenylalanine	Methionine	Glutamic Acid	Serine	Valine	Iso/leucine	Threonine	Asparagine	Aspartic Acid	Proline	Tyrosine	Lysine	Histidine	Tryptophan	Arginine	Citrulline	Ornithine	Glutamine	Total AAs
P1	CON	0.29415	0.3724	702.689	41.1255	123.785	379.252	0.378483	17.1645	0.403288	3.44393	0	19.538	49.797	18.317	44.958	13.065	152.494	28.015	38.867	43.016	20.406	14.342	62.706	28.966	85.256	59.526	12.712	12.123	148.534	0.996	0.675	61.293	915.6
P2	RSF	9.15543	55.86	651.604	50.8326	60.0973	634.834	0.285463	92.9932	1.8244	30.889	0.5157	25.097	262.844	14.21	71.655	5.6	80.041	26.963	52.561	71.033	27.079	15.63	33.401	30.291	25.911	85.319	19.703	32.098	95.79	0.43	0.382	51.841	1027.88
P3	CON	0	1.1172	1502.68	74.2482	325.367	335.28	0.497112	47.6047	1.13959	9.989	0	64.465	273.842	32.263	153.211	18.798	235.635	84.008	107.293	123.383	52.362	40.987	107.51	91.542	52.877	236.644	39.637	51.461	312.081	1.995	2.279	109.247	2191.52
P5	RSF	0	0	597.033	68.0238	29.967	603.819	0.126161	126.365	6.72474	66.2707	5.6727	58.239	511.873	19.908	100.53	18.906	1416.88	51.899	72.57	77.885	40.935	54.521	347.8	181.77	81.349	180.06	37.275	28.768	281.292	2.05	2.076	163.103	3729.68
P10	CON	0.189673	0	830.582	129.379	95.8586	584.974	0	37.953	1.54492	11.4106	1.0314	39.021	140.171	24.809	77.046	12.273	235.7	43.247	33.18	46.052	33.11	20.559	87.49	33.516	117.35	115.896	16.28	16.606	131.438	32.795	7.038	139.384	1402.96
P11	RSF	3.45985	78.9488	1154.22	75.2115	361.919	597.93	0.282073	58.1134	1.78844	90.7635	3.6099	60.765	287.403	4.637	128.621	25.472	303.505	66.918	97.426	105.261	76.082	52.84	130.339	61.29	136.964	209.497	32.748	46.698	233.179	0.368	0.629	111.949	2172.59
P13	RSF	9.9491	43.9432	1430.44	154.721	307.499	1014.09	0.476399	156.682	3.53643	12.3321	3.0942	84.419	419.148	25.37	152.942	38.215	434.233	67.618	143.3	124.139	67.63	48.411	271.701	48.067	276.774	297.987	59.433	60.529	265.391	4.165	2.577	74.101	2966.15
P14	CON	0	0.7448	1114.37	73.8777	293.696	1130.69	0.337057	175.205	7.78955	45.4372	1.0314	57.08	490.911	34.474	121.79	25.748	678.903	63.917	87.478	85.98	62.423	37.504	238.035	60.549	175.219	200.072	36.573	37.376	246.465	1.755	1.071	78.623	2821.95
P16	RSF	16.1404	33.516	721.44	72.2475	20.0288	334.888	0.279814	65.6097	0.634147	7.17719	0	39.844	279.908	12.535	96.008	10.6	191.926	40.315	61.124	80.372	46.52	29.657	55.441	42.605	60.313	139.347	25.572	30.596	200.929	2.368	7.869	91.677	1545.53
P17	RSF	5.9209	23.8336	1230.25	123.747	463.162	461.305	0.0214662	15.9427	1.38515	5.45722	0	86.979	323.614	18.726	140.325	32.367	520.751	65.406	126.69	117.202	84.727	32.947	354.256	124.311	229.533	219.645	47.575	63.891	193.098	12.821	28.158	134.62	2957.64
P19	CON	0	1.1172	1051.81	71.2842	657.641	948.914	1.35237	32.4983	1.06277	15.9899	0	79.795	293.691	11.936	126.987	30.181	515.538	71.136	101.728	88.893	72.049	57.121	337.692	84.095	207.957	222.285	46.732	38.635	270.428	3.151	8.748	104.173	2772.95
P22	CON	0.360065	3.724	695.117	66.6159	18.2819	701.184	0.976147	90.4503	3.82613	41.9273	1.0314	76.28	498.096	35.659	126.429	29.061	659.118	74.557	89.909	91.314	67.078	63.802	241.507	178.986	204.999	249.692	46.267	43.852	356.811	0.98	1.05	122.416	3257.87
P24	CON	0	0.7448	823.55	120.264	15.3478	1419.64	2.66332	473.124	5.90754	281.759	11.8611	103.528	852.75	53.533	199.208	44.458	2172.99	83.782	148.652	128.932	66.665	99.638	621.606	194.981	227.532	391.503	74.452	56.553	465.065	2.697	1.538	179.816	6169.88
P25	RSF	12.401	20.1096	1418.48	158.203	156.2	1138.93	2.06452	144.718	1.83257	32.2731	0	105.316	596.932	35.991	205.423	47.756	441.462	132.701	184.835	160.47	112.759	95.139	255.002	103.253	265.144	337.069	69.852	92.292	371.598	2.42	1.401	187.069	3803.88
P27	RSF	38.0532	37.9848	2211.38	176.951	430.968	996.419	0.255335	46.5592	1.03744	4.11003	1.5471	118.005	345.398	21.98	249.415	52.427	579.047	156.599	225	195.588	136.248	101.713	263.935	93.661	294.574	352.05	61.645	95.007	345.982	9.444	9.287	188.264	3895.27
P28	CON	0	0.3724	1379.42	109.964	271.651	2369.34	2.20914	269.173	0	22.4515	1.0314	59.616	437.058	29.246	103.785	21.915	345.681	50.614	84.543	72.336	40.553	34.05	146.488	103.938	152.374	182.763	32.588	29.213	227.321	2.02	2.286	56.691	2215.08
P29	RSF	26.4865	27.1852	813.814	67.1346	105.952	351.377	0.26136	18.0463	0.588384	3.73376	0	61.53	276.493	16.205	119.919	27.62	336.235	69.669	94.913	92.168	67.067	31.127	173.985	61.673	161.262	141.052	31.608	41.902	159.486	2.342	0.684	76.699	2043.64
P30	CON	0	0	1145.27	68.0238	344.474	444.423	0.50615	25.1346	0.800856	5.57765	0	40.152	126.018	16.551	90.865	17.406	287.049	41.278	62.563	57.654	30.9	21.088	106.762	46.443	126.391	117.006	20.395	27.534	169.747	1.991	1.146	97.93	1506.87
P32	CON	0	0	860.392	123.228	48.5486	3041.47	1.09176	400.363	22.6099	16.735	0.5157	27.55	273.554	49.411	58.886	7.188	174.148	21.155	18.675	27.632	19.129	7.147	62.649	18.967	75.662	92.395	8.029	14.021	173.999	2.38	1.039	39.806	1173.42
P33	RSF	7.49097	42.826	800.832	86.4747	94.1878	1630.47	1.71541	309.805	5.88833	116.342	3.0942	49.743	592.255	25.859	110.813	19.43	234.443	42.44	85.884	78.991	46.046	35.686	111.876	98.638	127.566	162.588	28.32	42.832	176.275	1.179	1.794	66.627	2139.29
P37	RSF	9.9139	18.62	1496.43	491.876	311.293	1226.48	2.35978	94.6951	2.77276	0	0	105.351	432.791	21.659	178.69	34.377	807.563	98.264	161.8	148.11	114.05	47.259	429.573	201.743	157.9	343.558	60.456	65.995	170.516	37.989	59.227	144.285	3821.16
P38	CON	0	0	958.835	463.199	60.9653	149.188	2.30178	11.9319	1.18004	0	0	56.523	151.716	43.958	119.151	20.546	438.327	59.418	84.256	81.852	58.433	24.63	230.602	98.838	115.246	199.736	32.354	26.375	142.449	29.472	29.219	73.913	2117.01
P39	CON	0	0	1291.91	122.784	337.898	974.433	1.04732	57.3671	1.56494	8.48541	0	46.559	190.97	26.386	94.862	16.13	301.322	52.65	56.635	60.549	40.82	28.021	110.823	49.62	87.013	127.487	20.343	23.677	187.087	2.002	1.357	93.641	1617.96
P40	RSF	22.5879	16.0132	1147.85	176.284	60.3693	1182.9	2.05812	196.422	6.37539	2.3306	1.5471	64.361	626.352	72.525	123.014	19.76	654.66	47.139	64.249	78.583	59.524	33.715	177.038	76.752	106.073	276.216	24.293	31.469	224.656	9.848	7.82	93.998	2872.05
Table S2B. Targeted metabolites in the colon digesta (μg/g digesta)
Sample ID	Feed	Sinapic_acid	Hyodeoxycholic_acid	Lithocholic_acid_	Chenodeoxycholic_acid	Taurochenodeoxycholic_acid	Alanine	Glycine	Taurine	Phenylalanine	Methionine	Glutamic_Acid	Serine	Valine	Isoleucine	Threonine	Asparagine	Aspartic_Acid	Proline	Tyrosine	Lysine	Histidine	Tryptophan	Arginine	Citrulline	Ornithine	Glutamine	Total_Aas	Acetic acid	Propionic acid	Butyric acid
P1	CON	0.388763	1703.49	208.102	8.17472	0.540675	41.976	31.4468	0.936373	16.8117	16.2598	383.219	21.6849	24.8996	20.1967	27.8389	0.201056	129.467	22.3248	25.7819	120.417	3.72449	2.5672	10.078	33.8208	8.57343	5.69624	947.921	3431.89	4075.8	3933.26
P2	RSF	10.4466	3153.76	386.428	0	2.12073	36.7372	50.6715	0.611614	34.878	3.63019	124.476	23.3422	38.0553	35.5068	29.7065	0.126288	38.6641	34.8169	6.99649	141.71	4.7589	5.59467	5.01835	14.912	8.32609	2.48452	641.024	5565.02	6346.74	4786.86
P3	CON	0	2053.3	383.289	0	0	64.2297	72.1781	0.747598	47.5827	8.55707	208.284	30.808	60.9284	49.4934	35.7248	0.0775427	43.2114	45.4106	11.0566	314.357	3.4681	9.05035	9.25472	32.919	12.8616	5.91978	1066.12	6160.85	6680.41	4513.77
P5	RSF	0	944.988	73.6151	0	0	59.564	59.6374	0.516288	32.5733	11.5678	257.803	32.1777	46.1741	34.3865	36.4383	0.15786	98.8772	29.0822	6.32605	250.141	4.83727	6.42781	9.76966	29.1832	8.53139	3.2012	1017.37	3846.1	3914.93	3806.28
P10	CON	0.39235	2290.04	172.029	0	0	32.6295	33.183	0.92624	17.2355	7.42986	369.454	20.7419	14.8699	11.284	29.5222	0.170541	190.569	13.5191	6.79953	100.238	6.15523	3.54267	5.71393	15.0339	12.1149	6.26379	897.397	6033.8	7264.54	4275.72
P11	RSF	9.68611	1200.57	128.445	0	1.28873	31.4983	36.0867	0.654899	14.7902	5.94264	192.845	20.1941	10.7252	8.76088	32.8498	0.277014	130.22	13.0126	12.3261	57.0569	4.67136	3.02461	12.7946	6.68914	1.76712	6.62447	602.811	5750.19	6377.94	4288.94
P13	RSF	13.3498	2176.97	176.576	0	1.64002	28.8406	34.9735	0.618745	13.594	4.49122	222.694	20.4803	8.50767	7.54807	33.2569	0.202773	194.772	12.7427	11.745	66.1904	4.98968	3.1602	11.6968	9.72465	2.71671	6.19756	699.144	6930.01	7668.83	5178.66
P14	CON	0.230029	1845.22	179.989	0	0.206376	62.8686	55.3305	0.949759	30.3332	16.1822	467.779	34.1531	32.4976	22.9533	43.8654	0.0359312	225.714	23.0171	26.8399	202.222	7.53698	4.51159	6.29419	26.0995	12.9072	6.2597	1308.35	5407.8	5512.82	4036.9
P16	RSF	8.76622	2700.7	211.492	71.8105	1.12832	28.9116	42.6295	3.37132	14.0142	4.62923	192.51	31.5904	12.2981	10.1862	33.9802	0.357463	107.379	15.7617	6.06223	51.9902	5.73231	3.64762	6.91295	8.22038	5.90815	7.35181	593.444	5986.38	7426.01	2846.66
P17	RSF	12.7117	1966.93	120.981	9.08476	1.44413	31.8077	48.8049	1.77905	18.683	7.81211	479.217	25.7898	12.2446	9.80825	44.8384	0.374239	404.919	23.2755	18.6192	80.1775	7.21897	3.57044	7.19498	11.4688	7.58061	17.2298	1262.41	6888.6	7923.88	4540.21
P19	CON	0.404457	3190.27	329.866	2.01639	0.439236	48.5742	48.9735	1.41426	32.1106	12.8409	452.136	33.3393	26.0935	19.6518	33.5439	0.160766	143.041	22.4846	12.6086	127.021	6.71737	2.64214	14.8073	19.9921	6.60101	4.31363	1069.07	8027.38	8776.63	4306.23
P22	CON	0.31657	3254.26	617.539	0	0.658105	112.393	104.572	1.52484	56.8903	32.7114	969.022	51.6058	76.6726	45.3642	57.7672	0.199075	260.78	68.9608	41.7423	298.938	6.61493	8.52535	6.00032	41.3004	24.3781	11.3501	2277.31	5177.86	5488.51	3996.42
P24	CON	0.220837	2830.65	490.732	0	0	102.942	101.775	1.1917	60.2793	32.6869	860.082	48.2102	74.2427	43.4601	38.9078	0.128401	209.262	67.4785	47.6732	257.926	3.87131	7.02816	14.3896	51.8236	7.70726	11.2567	2042.32	4111.2	4629.32	4278.06
P25	RSF	12.3348	1612.8	283.942	0	0.811013	90.9412	74.8022	0.448609	46.5539	21.9151	607.036	48.3581	61.3547	33.6583	52.0828	0.52589	224.626	49.6418	47.3189	116.492	4.56645	2.25478	4.76594	22.6817	7.81884	8.46864	1526.31	4427.57	4566.04	4581.11
P27	RSF	13.1332	1271.63	125.397	0	0.454227	121.273	79.9134	0.920236	36.5925	16.8675	888.734	37.8024	52.9526	28.089	56.6524	0.212813	317.724	60.1067	20.456	186.983	5.2515	5.25141	3.1565	18.5265	22.3254	10.6353	1970.43	4439.29	4624.66	3899.18
P28	CON	0.562069	5210.59	380.683	5.61182	0.294323	47.2981	52.9153	0.873573	36.5992	17.974	405.943	37.3476	29.5833	24.2085	46.1498	0.197622	183.961	19.2215	16.7195	155.434	7.05508	2.83348	6.15832	19.2312	20.9532	4.60662	1135.26	7195.11	9061.91	5622.02
P29	RSF	12.0617	2049.76	153.172	0	1.77893	45.9652	35.2185	0.540932	25.3273	10.4098	266.474	28.6262	22.8445	18.7936	40.4959	0.116512	101.792	16.8687	10.7539	77.8233	3.70276	2.15349	6.28409	8.70008	7.3917	5.15238	735.436	6130.2	5916.51	4972.62
P30	CON	0.471941	3285.67	349.882	7.43231	3.81721	71.2753	63.0857	1.63768	47.9903	22.1413	438.934	48.6099	41.2783	28.916	52.7921	0.136856	92.6536	35.3805	19.1791	174.918	6.48332	1.86475	13.3082	24.2361	8.70458	8.32141	1201.85	5404.55	5416.41	3659.11
P32	CON	0.352218	1806.35	96.1983	0	0.225365	57.325	45.4598	0.653522	37.4006	18.1782	345.397	41.8566	35.8988	26.3461	52.6846	0.10066	108.454	19.608	9.5496	134.772	8.39011	5.37352	11.5702	14.8673	8.95206	5.74391	988.581	6362.49	7580.8	5013.69
P33	RSF	36.3426	2533.45	238.695	12.6382	1.06786	42.8282	38.7771	1.95118	23.9497	8.27359	354.628	30.3415	20.3398	15.2558	43.6653	0.137516	245.481	20.5882	10.2094	58.2076	3.95062	3.74013	4.98055	8.43203	6.81716	5.32139	947.876	5902.96	6726.43	3982.42
P37	RSF	18.3378	1491.88	111.155	1.0078	0.405756	73.9112	69.223	0.773994	33.6313	12.0665	723.572	44.7813	36.7674	23.7751	69.2065	0.325362	316.572	52.3722	9.57334	126.321	4.86769	3.54083	4.56543	17.2386	28.2687	6.5192	1657.87	7299.69	7567.02	6535.83
P38	CON	0	2529.13	186.458	3.44035	0.0264841	73.5692	62.1845	0.613991	44.4537	17.061	796.125	40.0286	36.9857	22.1628	52.9906	0.705678	232.834	49.7992	25.8801	190.379	8.33377	3.62455	24.0964	33.21	43.8124	10.9156	1769.77	6149.13	6682.19	4133.23
P39	CON	0.0345268	1353.68	136.756	0	0.147412	76.1253	58.9256	0.646642	35.0548	17.4856	433.339	40.2954	36.9777	24.2052	51.4445	0.110303	164.676	25.1285	10.7075	172.836	7.30061	4.52773	8.19472	21.1572	11.3204	6.54026	1207	5620.19	5980.17	5443.17
P40	RSF	15.3972	1343.48	128.183	0.455416	0.263842	72.91	55.1646	0.816778	35.3546	16.7167	444.314	44.5864	34.2887	21.9391	58.1153	0.342271	187.43	34.6609	28.0601	91.5649	5.58441	1.74632	8.53266	16.9441	5.34828	4.74302	1169.16	5210.91	4854.81	3756
