# Supplementary material for: Integrated multi-omics approach reveals novel associations in the rapeseed diet–microbiota–host axis in pigs
Source: ISME Commun. 2024 Apr 23;4(1):ycae061. doi: 10.1093/ismeco/ycae061 (PMC11128262; doi:10.1093/ismeco/ycae061)
Supplement: Table_S3_ycae061 [file table_s3_ycae061.xlsx]

## Sheet: Sheet1
Table S3. Error rates based on the weighted vote for the leave one out (loo) cross-validation performance evaluation. The default parameter for the distance “all” was used when running the perf() function.
DIABLO model for ileum
Maximum distance
	comp1	comp2	comp3	comp4	comp5
CON	0.25	0.25	0.25	0.166667	0
RSF	0.333333	0.333333	0.166667	0.25	0.083333
Overall balanced error rate (BER)	0.291667	0.291667	0.208333	0.208333	0.041667
Centroids distance
	comp1	comp2	comp3	comp4	comp5
CON	0.166667	0.416667	0.416667	0.416667	0.333333
RSF	0.333333	0.25	0.25	0.25	0.166667
Overall BER	0.25	0.333333	0.333333	0.333333	0.25
Mahalanobis distance
	comp1	comp2	comp3	comp4	comp5
CON	0.166667	0.25	0.25	0.166667	0
RSF	0.333333	0.166667	0.083333	0.166667	0.083333
Overall BER	0.25	0.208333	0.166667	0.166667	0.041667
DIABLO model for colon
Maximum distance
	comp1	comp2	comp3	comp4	comp5
CON	0.333333	0.166667	0.166667	0.166667	0.083333
RSF	0.25	0.083333	0.083333	0.083333	0.083333
Overall BER	0.291667	0.125	0.125	0.125	0.083333
Centroids distance
	comp1	comp2	comp3	comp4	comp5
CON	0.333333	0.25	0.25	0.25	0.333333
RSF	0.25	0.166667	0.166667	0.166667	0.166667
Overall BER	0.291667	0.208333	0.208333	0.208333	0.25
Mahalanobis distance
	comp1	comp2	comp3	comp4	comp5
CON	0.333333	0.166667	0.166667	0.166667	0.083333
RSF	0.25	0.083333	0.083333	0.083333	0.083333
Overall BER	0.291667	0.125	0.125	0.125	0.083333
