# Supplementary material for: Integrated multi-omics approach reveals novel associations in the rapeseed diet–microbiota–host axis in pigs
Source: ISME Commun. 2024 Apr 23;4(1):ycae061. doi: 10.1093/ismeco/ycae061 (PMC11128262; doi:10.1093/ismeco/ycae061)
Supplement: Table_S4_ycae061 [file table_s4_ycae061.xlsx]

## Sheet: Sheet1
Table S4. The combined area under curve (AUC) that was averaged for all blocks for each component (Comp) for supervised classification in the ileum and colon DIABLO models. P-values were calculated from a Wilcoxon test between the predicted scores between one class vs the other (CON vs RSF)
The DIABLO Model for Ileum
CON vs RSF	AUC	p-value
Comp1	0.82	0.06
Comp2	0.93	0.002
Comp3	0.96	0.0009
Comp4	0.97	0.003
Comp5	0.98	0.0002
The DIABLO Model for Colon
CON vs RSF	AUC	p-value
Comp1	0.86	0.008
Comp2	0.98	0.0001
Comp3	0.99	6e-05
Comp4	0.99	5e-05
Comp5	0.99	5e-05
