# Supplementary material for: Integrated multi-omics approach reveals novel associations in the rapeseed diet–microbiota–host axis in pigs
Source: ISME Commun. 2024 Apr 23;4(1):ycae061. doi: 10.1093/ismeco/ycae061 (PMC11128262; doi:10.1093/ismeco/ycae061)
Supplement: Table_S5_ycae061 [file table_s5_ycae061.xlsx]

## Sheet: ILEUM_genera_ra
Table S5A. Relative abundance of genera in ileum after filtering
Sample	Diet	Clostridium sensu stricto 1	Sarcina	Terrisporobacter	Turicibacter	Romboutsia	Intestinibacter	Candidatus Profftella	Candidatus Arthromitus	Corynebacterium	Streptococcus	Fusobacterium
10i	CON	0.0514604070596212	0.797391240416781	0.0798332713853342	0.0103357853849013	0.0230201487568875	0.0324920658908871	0.00536496901919299	0	0	0.000102112086394994	0
14i	CON	0.614680060245793	0.0148237838689218	0.188955781781976	0.11781680722612	0.0506506236227072	0.0106864560876517	0.00162146122766975	0	0	0.000738306283197415	2.6719655963335e-05
19i	CON	0.0147356107171809	0.967592944146289	0.0109624324019251	0.000819899231408605	0.00022883295194508	0.00461360068136807	0.00100665975721132	2.56539183794933e-05	0	9.23541061661758e-06	5.13078367589866e-06
1i	CON	0.572126952038131	0.0109910936790122	0.25193355610337	0.0820978378044158	0.0724885277015347	0.00561719218351376	0.00425422667164897	0	0	0.000248667277805706	0.000241946540567714
22i	CON	0.490327851649752	0.0017344506573523	0.281947921507488	0.163946812178632	0.0438724571634161	0.0133224399238461	0.00358882875860105	1.94882096331719e-05	4.19746053637549e-05	0.00100439234263271	0.000193383003283014
24i	CON	0.420759134551417	0.000981806008008962	0.382475138311251	0.132687594693312	0.0555712930653378	0.000188850117387516	0.00721064084570516	0	0	0	0.000125542407581474
28i	CON	0.59877633789088	0.0324206635857535	0.232070797179021	0.0736286020139076	0.0497558767982872	0.00986211318149247	0.0032564265469114	0	0	0.000229182803746994	0
30i	CON	0.567614809683049	0.0456547515954116	0.134310342530543	0.140049827469058	0.0967319042353349	0.00930468031814972	0.00567287067506895	0.000294435044431714	3.59717022608881e-05	0.000265124768515435	6.52819781771673e-05
32i	CON	0.520076090636516	0.230093798028561	0.138156628824322	0.0216507576181975	0.0777590771696427	0.00406027820334516	0.00793544474295053	0	0	0.000267924776465488	0
38i	CON	0.884617960222326	0.00049554677559767	0.0158574968191254	0.0183620170093082	0.0680104466617558	0.00254469965847452	0.00992432866805063	0	0	0.00018750418536128	0
39i	CON	0.491115366059583	0.148857194548305	0.219441261608974	0.0805843685924496	0.03016222409842	0.0249683391629478	0.00337263297551562	0.000167350138704619	0.0005126040284646	0.000818658786636111	0
3i	CON	0.467844710247052	0.00268175193192358	0.36734307261536	0.0926611542374199	0.0330285838181621	0.033944036907214	0.00238718628484827	0	0	6.35122956519263e-05	4.59916623686363e-05
11i	RSF	0.0369029817666007	0.85022488844233	0.0865486568752032	0.00395165341765419	0.0168610183516061	0.00453914122757765	0.000881822748899199	0	0	8.98371701291409e-05	0
13i	RSF	0.635141264531102	0.0162815113957917	0.25876010471373	0.0450513092669809	0.0278948810458479	0.0147619190149358	0.000892184920578274	0.000925569904703138	0	0.000291255206330714	0
16i	RSF	0.818218105239976	0.0165466899738024	0.0587266412490422	0.00812996939791429	0.0553223312641368	0.0388284035070816	0.00410627686858538	5.73502355947678e-05	0	6.423226386614e-05	0
17i	RSF	0.0488133941866853	0.864828167593172	0.0669139265959321	0.000694446843721821	0.0051012475858471	0.0129889199451352	0.000468147001613466	0.000190022768182588	0	1.7274797107508e-06	0
25i	RSF	0.587615630356345	0.000614694420175316	0.170860594419508	0.129083605110523	0.0894752755009259	0.014947189634896	0.002853382597812	0.00411278364312598	6.66937888074484e-06	1.11156314679081e-06	0.000429063374661251
27i	RSF	0.750740706145106	0.00311395697134887	0.0494108460580159	0.0252590503638197	0.154455204464283	0.0147868351093138	0.00160893024505487	7.34671344773915e-06	0	1.78420183730808e-05	0.000599281911237008
29i	RSF	0.641520522099533	0.019475632262122	0.14093156207149	0.116072809377996	0.0748043673254771	0.00354535894342891	0.00176172507294341	0.00146788943532007	3.60850783046199e-05	0.000338941985504109	4.51063478807749e-05
2i	RSF	0.537408708565602	0.048842995356466	0.207360389214589	0.130399909124156	0.0727048308268594	0.000840878614254209	0.0021776955215941	0	0	0.000225804306628395	3.87884698502765e-05
33i	RSF	0.487667976729195	0.106100668467803	0.314446998453198	0.0502670512076089	0.0231236433494732	0.0162534131207801	0.0017707438563826	2.55934071383212e-05	0	0.000343911408421191	0
37i	RSF	0.861464344112758	0.000918931336909958	0.0631562588683631	0.0121217854295328	0.0439735672103677	0.0159258908904174	0.00226354410194732	0.000148650657441317	2.70273922620576e-05	0	0
40i	RSF	0.646677182479561	0.198392043475429	0.05013040929545	0.0385790625823023	0.0470889416882128	0.00614523715801189	0.00268747929168354	4.81424109153005e-05	0.00975025416361057	0.000317173530736097	0.000184073924087914
5i	RSF	0.400858915326414	0.00329787560294936	0.312727543559121	0.167657161132603	0.0987325467792318	0.00960556925867349	0.00660013230932343	0	0	0.000101860654624474	0.000418395377059666

## Sheet: COLON_genera_ra
Table S5B. Relative abundance of genera in colon after filtering
Sample	Diet	Clostridium sensu stricto 1	Subdoligranulum	Order_Gastranaerophilales	Campylobacter	UCG-005	Turicibacter	Terrisporobacter	Faecalibacterium	Sarcina	Candidatus Soleaferrea	Ruminococcus	Lachnospiraceae NK4A136 group	Christensenellaceae R-7 group	horsej-a03	Order_Rhodospirillales	Family_UCG-010	Order_Clostridia vadinBB60 group	Candidatus Saccharimonas	[Eubacterium] ruminantium group	Family_Ruminococcaceae	Romboutsia	[Eubacterium] siraeum group	Incertae Sedis	Coprococcus	Intestinibacter	Anaeroplasma	UCG-008	Family_vadinBE97	Order_Coriobacteriales	Family_Lachnospiraceae	Enterorhabdus	Pyramidobacter	Z20	Fibrobacter	NK4A214 group	Collinsella	Slackia	Family_[Eubacterium] coprostanoligenes group	p-1088-a5 gut group	Family_Peptostreptococcaceae	Paludicola	Lachnospiraceae ND3007 group	Family_Oscillospiraceae	Order_Oscillospirales	Phylum_WPS-2	Family_Eggerthellaceae	Helicobacter	Victivallis
10CO	CON	0.104032508006474	0.0516202348565722	0.280932538999277	0.051516925513964	0.0324046971314439	0.0193877199628086	0.0290643617204449	0.245118633561762	0.0781707359068839	0.00471779331244189	0.00771376424808017	0.0150487275732635	0	0	0.00743827266779159	0.00303040738317435	0.00030992802782465	0.000172182237680361	0.00175625882433968	0.00526877647301904	0.0082991838561934	0.000723165398257516	0.0012397121112986	0.0158752023141293	0.00819587451358518	0	0.0012397121112986	0.000413237370432866	0.000172182237680361	0.00712834463996694	0.00275491580288577	0.0012397121112986	0.000378800922896794	0	0	0.003340335410999	0.000378800922896794	0.000378800922896794	0	0	0	0.00168738592926754	6.88728950721444e-05	0	0	0.000964220531010021	0.00113640276869038	0
14CO	CON	0.10822972804724	0.0815502552336232	0.187610052825356	0.115308681500454	0.0959571705529765	0.00731017555093111	0.0358749977767106	0.0756274122690002	0.00709673976842218	0.0193870835778952	0.0762855059317361	0.0134464542980631	0.0143713426889351	0.00901766181100261	0.00323710936805222	0.0395211923945716	0.014335770058517	0.00339718620493392	0.000853743130035751	0.00771926080073991	0.00428650196538783	0.00570940718211408	0.00133397364068086	0.00827063657222133	0.00517581772584174	0	0.00693666293154047	0.00245451149885278	0.000515803141063266	0.00225886203155292	0.00199206730341675	0.00240115255322555	0.0219838855984206	0	0.000978247336499297	0.00158298205360795	0.00168969994486242	0.000907102075662985	0.000444657880226953	0.000391298934599719	0.0005691620866905	0.000996033651708376	0.000604734717108657	0.00144069153193533	0.00754139764864913	0.00145847784714441	0.000444657880226953	0.000373512619390641
1CO	CON	0.126234387604662	0.137138724303875	0.0641464296642466	0.00845642437898133	0.182397285042699	0.00723246821886562	0.0159670644524187	0.102728865893349	0.0349383849342124	0.0092909399426966	0.0688753511919664	0.061670700158558	0.0110156054410415	0.00378313722217586	0.00386658877854739	0.0122395616011572	0.0134913349467301	0.0062310495424073	0.000139085927285877	0.0196945673036802	0.00790008066983783	0.0140754958413308	0.00205847172383098	0.0232829842276558	0	0.00592506050237837	0.00673175888063646	0.00250354669114579	0.00342151381123258	0.00100141867645832	0.00367186848034716	0.00152994520014465	0.00943002586998247	0.00584160894600684	0.000556343709143509	0.00242009513477426	0.00164121394197335	0.00186375142563075	0.000389440596400456	0	0.00678739325155081	0.00214192328020251	0.00319897632757518	0	0	0.00100141867645832	0.00111268741828702	0
3CO	CON	0.14118829573375	0.0661380388653116	0.115389769935224	0.014719678356042	0.0678356041992406	0.00495867768595041	0.041121286575832	0.225552825552826	0.00922492740674559	0.0236095599731963	0.040317176680813	0.0264686173777083	0.0418807236989055	0.00839848112575385	0.00821979003797186	0.0186732186732187	0.0166182711637257	0.00509269600178691	0.00290373017645745	0.0111458566004021	0.00142952870225597	0.00435559526468617	0.00308242126423945	0.0269153450971633	0.00915791824882734	6.70091579182488e-05	0.0184721911994639	0.00766138038865312	0.000670091579182488	0.00799642617824436	0.00370784007147644	0.00127317400044673	0.00692427965155238	0	0.000714764351127987	0.00455662273844092	0.00384185838731293	0.000781773509046236	0	0.00156354701809247	0	0.00218896582532946	4.46727719454992e-05	0	0	0.00192092919365647	0.00136251954433773	0
19CO	CON	0.0384358980253328	0.0299533344061056	0.230753316015724	0.0472173053493023	0.104572308682559	0.00452863152571205	0.017401898806924	0.170501827544194	0.0661364106572263	0.0231259051516057	0.0274936208363026	0.0640904806786051	0.000919519091515138	0.004160823889106	0.0112181329164847	0.00540217466265143	0.00855152755109078	0	0.0011723868416818	0.0224362658329694	0.00475851129859084	0.0458610146893175	0.00271258131996966	0.0253557389485299	0.0136778464862877	0.000666651341348475	0.00354014850233328	0.00140226661456058	0.0023447736833636	0.00381600422978782	0.000758603250499989	0.00227580975149997	0.00363210041148479	0	0.000367807636606055	0.00199995402404542	0.000942507068803016	0.00137927863727271	0	0.00105744695524241	0.00126433875083331	0.0011723868416818	0.000827567182363624	0.000252867750166663	0.000620675386772718	0.000459759545757569	0	0
22CO	CON	0.0307108017967651	0.0201075745599661	0.414701856528696	0.0298818222127971	0.0545584237820748	0.0139769813575987	0.00746081625571128	0.170673401322512	0.00614987179734341	0.00589925006265543	0.0340459987276127	0.0336218696381408	0.0240211293400937	0.0154421545757745	0.0127817084690868	0.0124925295444468	0.0143818318520946	0.0052244992384955	0.00082897958396792	0.0110466349212469	0.00146517321817586	0.0139962599525747	0.00443407684447957	0.0110080777312949	0.00925372558847911	0.000231343139711978	0.00711380154614332	0.00252549594185576	0.00256405313180775	0.00030845751961597	0.00256405313180775	0	0.00801989551001523	0.000231343139711978	0.000347014709567967	0.00495459890883152	0.0020628096624318	0.00115671569855989	0.00252549594185576	0.00115671569855989	0.000462686279423956	0.00113743710358389	3.85571899519963e-05	0.00052052206435195	0	0.00133022305334387	0.000289178924639972	0
24CO	CON	0.0682246513381078	0.0606416709163877	0.103589720848762	0.0439901554289262	0.106073036074588	0.00352542072237866	0.0103988825081484	0.119420855413405	0.00321500631915035	0.033746480122392	0.080929469413095	0.0363406576350857	0.139265204762644	0.0246557725992772	0.00527704485488127	0.0249661870025055	0.0219950777144631	0.00281590208642824	0.000509966519589366	0.0178266557282544	0.00121948515553979	0.00951198421321035	0.00266069488481408	0.0116183676636882	0	0.00159641693088845	0.00900201769362098	0.0242344959091816	0.000798208465444225	0.000133034744240704	0.00133034744240704	0.00332586860601761	0.00388018004035387	0	0.00179596904724951	0.0030597991175362	0.00124165761291324	0.00095341566705838	0.00567614908760338	0.000665173721203521	0.0017072792177557	0.00110862286867254	0.000155207201614155	0	0.00155207201614155	0.00195117624886366	0.000598656349083169	0.00121948515553979
28CO	CON	0.137350605492969	0.04915178218083	0.118592195868401	0.00699153101337625	0.107775110149592	0.0329789198744163	0.048703268870538	0.0657995409334353	0.0146162572883413	0.0305516713716592	0.0518164789066828	0.0626863308972904	0.0326095559718228	0.0241933356198718	0.00087064348468459	0.0185473445373717	0.0117141123393927	0.00176767010526871	0.000765110941086458	0.0543228768171385	0.0196818193810516	0.0087064348468459	0.0109753845342057	0.00427406801572435	0.00984090969052582	0.000738727805186925	0.000897026620584123	0.00517109463630847	0.00401023665672902	0.000422130174392528	0.00182043637706778	0.00517109463630847	0.0248529140173601	0	0.000765110941086458	0.00999920850592301	0.00163575442577105	0.00160937128987151	0.00332427512334116	0	0.000976176028282722	0.00327150885154209	0.00258554731815424	0.000817877212885524	0.000237448223095797	0.00139830620267525	0.000554045853890193	0.000554045853890193
30CO	CON	0.146214802277273	0.0387174949992306	0.0746268656716418	0.0920333897522696	0.196376365594707	0.0387944299122942	0.0403523619018311	0.0168487459609171	0.00169256808739806	0.0199646099399908	0.0312548084320665	0.0708185874749962	0.0119633789813818	0.00423142021849515	0.00369287582705032	0.0257731958762887	0.00777042621941837	0.0143483612863517	0.000346207108785967	0.0257731958762887	0.0147330358516695	0.0140021541775658	0.00303892906601016	0.011751807970457	0.00373134328358209	0.0239459916910294	0.0059432220341591	0.00300046160947838	0.00602015694722265	0.0102515771657178	5.77011847976612e-05	0.00388521310970919	0.00688567471918757	0.00807816587167257	0.000711647945837821	0.000538544391444838	0.000269272195722419	0.00134636097861209	0.0031158639790737	0	0.00628942914294507	0.00217341129404524	0.00211571010924758	0.00176950300046161	0	0.000557778119710725	0	0.00138482843514387
32CO	CON	0.188353321440557	0.0390871999576099	0.139904975537383	0.0631965664023173	0.0820778211491248	0.0253280816715827	0.0460109154494233	0.164314605153929	0.00328523235070738	0.00953777134076337	0.044015048483671	0.0477948319409365	0.00785983008636982	0.00529876185597965	0.00422134694526379	0.0143066570111451	0.00722397866365226	0.00317925711358779	0.0040093964710246	0.0126817033753113	0.0206475086988007	0.00729462882173199	0.00157196601727396	0.0189342423653673	0.00706501580797287	0.000953777134076338	0.00102442729215607	0.00332055742974725	0.00215482982143173	0.00171326633343342	0.000547538725117897	0	0.00157196601727396	0.00015896285567939	8.83126975996609e-05	0.00522811169789992	0.00180157903103308	0.00136001554303478	0.00157196601727396	0.00121871522687532	0.00081247681791688	0.0025787307699101	0.00134235300351485	0.000476888567038169	0.00127170284543512	0.0015896285567939	0	0
38CO	CON	0.216605687142949	0.0239424866807882	0.0801399319596893	0.0113614481032159	0.203414853328198	0.0178445343090057	0.02333269144361	0.0120033378265614	0	0.0400218242505937	0.00937158996084473	0.0173310225303293	0.0495538866422749	0.0285319982027088	0.00221451954554208	0.03122793504076	0.0147955581231144	0.000673984209512806	0	0.0352076513255023	0.0209576994672315	0.0179408177675075	0.00186148019770203	0.0482059182232492	0.00853713332049554	0.0274086911868541	0.000738173181847359	0.000834456640349188	0.00844084986199371	0.00712497592913537	0.000288850375505488	0	0.0105269914628667	0.00433275563258232	0.00198985814237114	0.00446113357725143	0	0.000417228320174594	0.00208614160087297	0	0.00154053533602927	0.00401181077090956	0.00333782656139675	0.00279222029655305	0	0.000770267668014635	0	0
39CO	CON	0.262940629795327	0.0257191640191057	0.259180012535391	0.105145994078108	0.0407400203159783	0.0730726836542826	0.0472238431779377	0.012989258466792	0.0389245499146297	0.004365774060386	0.00966089606431952	0.0312952516803908	0.00302578400224773	0	0.00350126434545808	0.00460351423199118	0.00125353908664549	0.0107631459508526	0.00142644102963107	0.0118005576087661	0.0223908016166332	0.00244223994467138	0	0.00505738183232834	0.00899090103525038	0.00118870085802589	0.00151289200112386	0	0.000453867600337159	0.00138321554388467	0.000172901942985584	0	0	0	0.000302578400224773	0.00183708314422183	0.000345803885971169	0	0.000367416628844367	0	0.000345803885971169	0.000799671486308327	6.48382286195941e-05	0	0.000237740171605178	0.000497093086083555	0.000518705828956753	0
11CO	RSF	0.191135935006528	0.154957928333092	0.113865515740606	0.0398592775279269	0.0452633106049616	0.0196394893370086	0.0213259828811838	0.187690410561439	0.0202197881909183	0.00623821267952996	0.0146344117220368	0.032768750906717	0.00536776439866531	0.00108806035108081	0.00257507616422458	0.0109712752067315	0.00536776439866531	0.00852313941679965	0.00516828666763383	0.0154867256637168	0.0108443348324387	0.0101008269258668	0.00192223995357609	0.0141266502248658	0.00681851153343972	0.000326418105324242	0.00239373277237777	0.00119686638618889	0.00389888292470622	0.0143623966342666	0.00507761497171043	0	0.00136007543885101	0.00194037429276077	0.000779776584941245	0.00148701581314377	0.00101552299434209	0.00121500072537357	0	0.000779776584941245	0.00596619759175976	0.00456985347453939	0.00206731466705353	0.000272015087770202	0	0.00304656898302626	0	0
13CO	RSF	0.157124561237074	0.105279385257566	0.26451475192107	0.0182383075609525	0.0451570059766626	0.0315909306517408	0.0323261550137558	0.141661132719856	0.0468883407646333	0.00448249691680106	0.0190446826676786	0.0175505170287449	0	0.000569205957689024	0.0109097808557063	0.00400815861872688	0.00192107010720046	0.00277487904373399	0.00384214021440091	0.0127597002181956	0.0192107010720046	0.00521772127881605	0.000996110425955792	0.0142538658571293	0.00569205957689024	0.000189735319229675	0.00147044872402998	0.00184991936248933	0.00450621383170477	0.00804003415235746	0.004079309363438	0.00106726117066692	0	0	0.00130443031970401	0.00180248553268191	0.000142301489422256	0.0022768238307561	0	0	0.00144673180912627	0.00106726117066692	0.00225310691585239	0	0	0.000877525851437245	0	0
2CO	RSF	0.0519657454262359	0.0520306215129103	0.235435318541586	0.0569612041001687	0.0846308550668224	0.0053847151939795	0.0136564162449721	0.16744517970676	0.0912806539509537	0.0183274944855326	0.0342545737641105	0.0298754379135851	0.014078110808356	0.00136239782016349	0.00645517062410795	0.00447644998053717	0.00953678474114441	0.00343843259374595	0.00531983910730505	0.00905021409108603	0.0130400934215648	0.010769430387959	0.00214091086025691	0.0240690281562216	0.000810951083430647	0.000746074996756196	0.00071363695341897	0.000875827170105099	0.00223822499026859	0.0144024912417283	0.00661736084079408	0.00178409238354742	0.00304917607369923	0.00197872064357078	0.001005579343454	0.00697417931750357	0	0.00230310107694304	0.000875827170105099	0	0.00366549889710653	0.000648760866744518	0.000908265213442325	0	0	0.00278967172700143	0.00178409238354742	0
5CO	RSF	0.17771499079058	0.0513939307236995	0.150283435560881	0.010693657123442	0.118452817367358	0.00427388637542247	0.0301496754349886	0.0982278571556303	0.00513224012446129	0.0225139035424975	0.162461329375369	0.0197242538581213	0.0178644874018705	0.00718871264820014	0.00200282541442392	0.0136978952450779	0.0103538920977808	0.00745694819477477	5.36471093149264e-05	0.00874447881833301	0.00282541442391946	0.0052216519733195	0.000393412134976127	0.0176141342250675	0.00298635575186424	0.000214588437259706	0.00903059673467928	0.00942400886965541	0	0.000286117916346274	0.00280753205414782	0.00100141270721196	0.00187764882602242	0.00157364853990451	0.00125176588401495	0.00160941327944779	0.00275388494483289	0.00180611934693586	0.000608000572235833	0.00025035317680299	0.00241411991917169	0.00278964968437617	7.15294790865686e-05	0.00103717744675524	0.00627671178984639	0.00177035460739257	0.00119811877470002	0.000160941327944779
16CO	RSF	0.150157909847832	0.0786678151019236	0.0710594315245478	0.0332328452483491	0.0390467987367212	0.0229687051392478	0.0455067470571347	0.261699684180304	0.0827591157048521	0.00294286534596612	0.0306488659201837	0.00143554407120299	0.00638817111685329	0.00882859603789836	0.0179443008900373	0.00818260120585702	0	0	0	0.00595750789549239	0.0132070054550675	0	0.00122021246052254	0.0376830318690784	0.0136376686764284	0	0.000358886017800746	0.0114843525696239	0.0170111972437554	0.0109819121447028	0.00710594315245478	0	0.00200976169968418	0	0	0.0141401091013494	0	0.00100488084984209	0	0	0	0	0	0	0	0.00150732127476314	0	0
17CO	RSF	0.071677793345971	0.0869254649853018	0.151844830901948	0.040687930987115	0.081293442127531	0.0100552212972884	0.0109893128932114	0.150690953048161	0.166707876590016	0.00925849611253056	0.0382702821506085	0.0155773510261271	0.0161268166707877	0.00271985494106981	0.0178301601692354	0.00467045797961482	0.0144234731723399	0.00189565647407896	0.00478035110854694	0.00980796175719113	0.00692326712272315	0.0228028242534136	0.000934091595922965	0.0162916563641858	0.0040660457704882	0	0.000769251902524795	0.00714305338058738	0.00395615264155609	0.0101101678617544	0.00535729003544053	0	0.0046429846973818	0.0018407099096129	5.49465644660568e-05	0.00178576334514684	0	0.00107145800708811	0.000521992362427539	0	0.00129124426495233	0	0.00195060303854502	0	0	0.000192312975631199	0	0
25CO	RSF	0.077281976744186	0.0740988372093023	0.0841279069767442	0.0254941860465116	0.135683139534884	0.00370639534883721	0.0144912790697674	0.0712936046511628	0.0107848837209302	0.0305668604651163	0.0487354651162791	0.0138953488372093	0.17030523255814	0.0219912790697674	0.00296511627906977	0.0871947674418605	0.0151308139534884	0.00380813953488372	0.00126453488372093	0.0220348837209302	0.00267441860465116	0.0121366279069767	0.00382267441860465	0.01	0.00351744186046512	0.000726744186046512	0.00177325581395349	0.00145348837209302	0.00122093023255814	2.90697674418605e-05	0.00648255813953488	0.00213662790697674	0.0057703488372093	0.00196220930232558	0.00380813953488372	0.0011046511627907	0.00109011627906977	0.00164244186046512	0.00379360465116279	0	0.00232558139534884	0.00373546511627907	0.00466569767441861	0.00123546511627907	0.00376453488372093	0.00306686046511628	0.000508720930232558	0.000188953488372093
27CO	RSF	0.0865529145537735	0.0866024677491287	0.0432929750086718	0.0141887316033762	0.102525561189937	0.00654102178688822	0.0177565616689516	0.183198163228225	0.00650798632331808	0.0226292925455476	0.0721329347054063	0.0376934639335327	0.0579772385656002	0.00728431971721643	0.0132802563551973	0.0486282023752498	0.0188632496985514	0.00503790819444674	0.00234551791348012	0.0381559604235146	0.00313836903916354	0.0213739449298822	0.0050048727308766	0.0357113361193241	0.0017839150327877	0.00687137642258965	0.00317140450273368	0.00251069523133083	0.00104061710245949	0.000462496489981996	0.00467451809517517	0.00203168100956377	0.00588031251548537	0	0.00436068119125882	0.00194909235063841	0.000660709271402851	0.00323747542987397	0.00564906427049438	0	0.00128838307923556	0.00211426966848912	0.00571513519763466	0	0.000297319172131283	0.00710262466758065	0.000660709271402851	0.000941510711749063
29CO	RSF	0.13990164684355	0.0498055809698079	0.202744739249771	0.0659995425434584	0.10400274473925	0.0334743824336688	0.0245539798719122	0.10768526989936	0.00515782250686185	0.0119053064958829	0.0296546203110704	0.017051692589204	0.0102355901189387	0.00194419030192132	0.0172346752058554	0.0298947849954254	0.00910338517840805	0.000571820677035682	0.00269899359560842	0.0245882891125343	0.0104871912168344	0.0142840805123513	0.00313357731015554	0.0228385178408051	0.00537511436413541	0.00800548947849954	0.0011779505946935	0.00273330283623056	0.00170402561756633	0.00184126258005489	0.00370539798719122	0.00124656907593779	0.0017612076852699	0.00609560841720037	0.00365965233302836	0.00223010064043916	0.000834858188472095	0.00109789569990851	0.00146386093321134	0.00169258920402562	0.00325937785910339	0.0014295516925892	0.00232159194876487	0.00112076852698994	0.000446020128087832	0.00331655992680695	0	0.00205855443732845
33CO	RSF	0.075046951931374	0.0655550479671083	0.165727628039186	0.0497182884117557	0.0839551291812598	0.0131211613623674	0.0378914775899701	0.19762956195117	0.0101517689457388	0.00837520938023451	0.0323841429369068	0.0246180396934166	0.00451753718085376	0.00819755342368408	0.00720775595147454	0.0432719151312116	0.0105832191259327	0.00319780721790772	0.0337292523222171	0.0271559819298513	0.00444139891376072	0.0132226790518248	0	0.0126643317598091	0.0164204862697325	0.000736003248566063	0.00274097761534947	0.00286787472717121	0.00477133140449723	0.000786762093294757	0.00583726714379981	0.00416222526775291	0.00454291660321811	0.00576112887670677	0.00162428303131821	0.00180193898786864	0.00139586823003908	0.00119283285112431	0.0017258007207756	0.000837520938023451	0.000989797472209532	0.00182731841023298	0.000482209024922593	0.000329932490736511	0	0.00317242779554337	0.000304553068372164	0
37CO	RSF	0.0764846849386793	0.0479690678051433	0.242080673419659	0.016090380006847	0.149948647723382	0.00880037054191755	0.0110558430835532	0.152264534708098	0	0.00436997804941901	0.0489155607467225	0.0265823549549912	0.0116398493666553	0.00394707694786234	0.00815594981573595	0.0148820911452565	0.00722959502184989	0.00630324022796383	0.00869967980345168	0.0217089232132428	0.0100690738465876	0.0147411241114042	0.00155063737237449	0.0393700787401575	0.019433312523914	0.00185270958777212	0.00380610991401011	0.000624282578488431	0.00199367662162434	0.00443039249249854	0.00281934067704453	0.00191312403085164	0.00147008478160179	0	0.000563868135408905	0.000765249612340657	0.000221519624624927	0.00134925589544274	0.00229574883702197	0.00557826691100953	0.00525605654791872	0.00443039249249854	0.00191312403085164	0	0.000120828886159051	0.00312141289244215	0.000604144430795255	0
40CO	RSF	0.158311737616163	0.0543386758661671	0.0813594572734926	0.12727993001337	0.0702177178416387	0.0461680669494743	0.0526550352409092	0.106482016407243	0.00940857996467656	0.00658600597527359	0.0479012264166515	0.035670072462572	0.014327451595332	0.00212931020253206	0.00884736642292392	0.0259643794463793	0.00516646584025222	0.00427512668570391	0.000330125612795669	0.015697472888434	0.0163742303946652	0.0109106515028969	0.00369740686331149	0.0219863658121915	0.00947460508723569	0.0129079114603106	0.00320221844411799	0.00255847349916643	0.00762590165557995	0.00448970833402109	0.00212931020253206	0.00160110922205899	0.00343330637307496	0.00237690441212882	0.00250895465724708	0.00127098360926332	0.000214581648317185	0.0020962976412525	0.000990376838387006	0.00150207153822029	0.00422560784378456	0.00242642325404817	0.000660251225591338	0.00108941452222571	0	0.00173315946717726	0.000445669577274153	0.00138652757374181
[truncated: 6 more columns]
