# Supplementary material for: Integrated multi-omics approach reveals novel associations in the rapeseed diet–microbiota–host axis in pigs
Source: ISME Commun. 2024 Apr 23;4(1):ycae061. doi: 10.1093/ismeco/ycae061 (PMC11128262; doi:10.1093/ismeco/ycae061)
Supplement: Table_S6_ycae061 [file table_s6_ycae061.xlsx]

## Sheet: Genes_Ileum
Table S6A. The genes discriminated in ileum by the Diablo model with the highest importance of contribution (cutoff ≥ 0.03) to the RSF group, and the converted gene names by using the g:Convert tool in g:Profiler
initial_alias	converted_alias	name	description	namespace
ENSSSCG00000017642	ENSSSCG00000017642	MTMR4	myotubularin related protein 4 [Source:VGNC Symbol;Acc:VGNC:90462]	ARRAYEXPRESS,ENSG
ENSSSCG00000036639	ENSSSCG00000036639	STOM	stomatin [Source:VGNC Symbol;Acc:VGNC:93565]	ARRAYEXPRESS,ENSG
ENSSSCG00000008948	ENSSSCG00000008948	ALB	albumin [Source:VGNC Symbol;Acc:VGNC:98911]	ARRAYEXPRESS,ENSG
ENSSSCG00000002516	ENSSSCG00000002516	WARS1	tryptophanyl-tRNA synthetase 1 [Source:VGNC Symbol;Acc:VGNC:94891]	ARRAYEXPRESS,ENSG
ENSSSCG00000003680	ENSSSCG00000003680	RALBP1	ralA binding protein 1 [Source:VGNC Symbol;Acc:VGNC:92070]	ARRAYEXPRESS,ENSG
ENSSSCG00000036501	ENSSSCG00000036501	WDR1	WD repeat domain 1 [Source:VGNC Symbol;Acc:VGNC:94905]	ARRAYEXPRESS,ENSG
ENSSSCG00000014156	ENSSSCG00000014156	ARRDC3	arrestin domain containing 3 [Source:VGNC Symbol;Acc:VGNC:85546]	ARRAYEXPRESS,ENSG
ENSSSCG00000017752	ENSSSCG00000017752	WSB1	WD repeat and SOCS box containing 1 [Source:VGNC Symbol;Acc:VGNC:94981]	ARRAYEXPRESS,ENSG
ENSSSCG00000011874	ENSSSCG00000011874	PARP14	poly(ADP-ribose) polymerase family member 14 [Source:HGNC Symbol;Acc:HGNC:29232]	ARRAYEXPRESS,ENSG
ENSSSCG00000013022	ENSSSCG00000013022	PYGM	glycogen phosphorylase, muscle associated [Source:VGNC Symbol;Acc:VGNC:92020]	ARRAYEXPRESS,ENSG
ENSSSCG00000025675	ENSSSCG00000025675	EEF2	eukaryotic translation elongation factor 2 [Source:VGNC Symbol;Acc:VGNC:87556]	ARRAYEXPRESS,ENSG
ENSSSCG00000017672	ENSSSCG00000017672	MED13	mediator complex subunit 13 [Source:VGNC Symbol;Acc:VGNC:90106]	ARRAYEXPRESS,ENSG
ENSSSCG00000013551	ENSSSCG00000013551	C3	complement C3 [Source:VGNC Symbol;Acc:VGNC:99600]	ARRAYEXPRESS,ENSG
ENSSSCG00000020785	ENSSSCG00000020785	DES	desmin [Source:VGNC Symbol;Acc:VGNC:96159]	ARRAYEXPRESS,ENSG
ENSSSCG00000001852	ENSSSCG00000001852	IDH2	isocitrate dehydrogenase (NADP(+)) 2 [Source:NCBI gene (formerly Entrezgene);Acc:397603]	ARRAYEXPRESS,ENSG
ENSSSCG00000017755	ENSSSCG00000017755	NOS2	nitric oxide synthase 2 [Source:VGNC Symbol;Acc:VGNC:99024]	ARRAYEXPRESS,ENSG
ENSSSCG00000031177	ENSSSCG00000031177	ENSSSCG00000031177	rerating islet-derived 3 gamma [Source:NCBI gene (formerly Entrezgene);Acc:100240745]	ARRAYEXPRESS,ENSG
ENSSSCG00000006923	ENSSSCG00000006923	GBP2	guanylate binding protein 2, interferon-inducible [Source:NCBI gene (formerly Entrezgene);Acc:100153137]	ARRAYEXPRESS,ENSG
ENSSSCG00000037620	ENSSSCG00000037620	ENSSSCG00000037620	nan	ARRAYEXPRESS,ENSG
ENSSSCG00000033299	ENSSSCG00000033299	FLNA	filamin A [Source:VGNC Symbol;Acc:VGNC:88155]	ARRAYEXPRESS,ENSG
ENSSSCG00000036402	ENSSSCG00000036402	MYL9	myosin light chain 9 [Source:VGNC Symbol;Acc:VGNC:95651]	ARRAYEXPRESS,ENSG
ENSSSCG00000010893	ENSSSCG00000010893	ENSSSCG00000010893	complement factor H [Source:NCBI gene (formerly Entrezgene);Acc:397525]	ARRAYEXPRESS,ENSG
ENSSSCG00000009042	ENSSSCG00000009042	OTUD4	OTU deubiquitinase 4 [Source:VGNC Symbol;Acc:VGNC:91100]	ARRAYEXPRESS,ENSG
ENSSSCG00000020906	ENSSSCG00000020906	GHSR	TNF superfamily member 10 [Source:NCBI gene (formerly Entrezgene);Acc:406191]	ARRAYEXPRESS,ENSG
ENSSSCG00000025704	ENSSSCG00000025704	DENND2D	DENN domain containing 2D [Source:VGNC Symbol;Acc:VGNC:87249]	ARRAYEXPRESS,ENSG
ENSSSCG00000004595	ENSSSCG00000004595	ADAM10	ADAM metallopeptidase domain 10 [Source:VGNC Symbol;Acc:VGNC:85061]	ARRAYEXPRESS,ENSG
ENSSSCG00000013614	ENSSSCG00000013614	CNN1	calponin 1 [Source:VGNC Symbol;Acc:VGNC:86825]	ARRAYEXPRESS,ENSG
ENSSSCG00000015073	ENSSSCG00000015073	TAGLN	transgelin [Source:VGNC Symbol;Acc:VGNC:93730]	ARRAYEXPRESS,ENSG
ENSSSCG00000016057	ENSSSCG00000016057	STAT1	signal transducer and activator of transcription 1 [Source:VGNC Symbol;Acc:VGNC:95523]	ARRAYEXPRESS,ENSG
ENSSSCG00000036702	ENSSSCG00000036702	ACTN1	actinin alpha 1 [Source:NCBI gene (formerly Entrezgene);Acc:100513412]	ARRAYEXPRESS,ENSG
ENSSSCG00000008294	ENSSSCG00000008294	ACTG2	actin gamma 2, smooth muscle [Source:VGNC Symbol;Acc:VGNC:85041]	ARRAYEXPRESS,ENSG
ENSSSCG00000001507	ENSSSCG00000001507	ZBTB22	zinc finger and BTB domain containing 22 [Source:HGNC Symbol;Acc:HGNC:13085]	ARRAYEXPRESS,ENSG
ENSSSCG00000016916	ENSSSCG00000016916	IL6ST	interleukin 6 signal transducer [Source:VGNC Symbol;Acc:VGNC:89113]	ARRAYEXPRESS,ENSG
ENSSSCG00000020976	ENSSSCG00000020976	CSRP1	cysteine and glycine rich protein 1 [Source:VGNC Symbol;Acc:VGNC:96051]	ARRAYEXPRESS,ENSG
ENSSSCG00000002704	ENSSSCG00000002704	KARS1	lysyl-tRNA synthetase 1 [Source:VGNC Symbol;Acc:VGNC:89302]	ARRAYEXPRESS,ENSG
ENSSSCG00000013300	ENSSSCG00000013300	EHF	ETS homologous factor [Source:VGNC Symbol;Acc:VGNC:87599]	ARRAYEXPRESS,ENSG
ENSSSCG00000012166	ENSSSCG00000012166	SMS	spermine synthase [Source:HGNC Symbol;Acc:HGNC:11123]	ARRAYEXPRESS,ENSG
ENSSSCG00000006703	ENSSSCG00000006703	PRKAB2	protein kinase AMP-activated non-catalytic subunit beta 2 [Source:VGNC Symbol;Acc:VGNC:91799]	ARRAYEXPRESS,ENSG
ENSSSCG00000038031	ENSSSCG00000038031	CPSF6	cleavage and polyadenylation specific factor 6 [Source:VGNC Symbol;Acc:VGNC:86962]	ARRAYEXPRESS,ENSG
ENSSSCG00000005316	ENSSSCG00000005316	ENSSSCG00000005316	tropomyosin 2 [Source:VGNC Symbol;Acc:VGNC:94338]	ARRAYEXPRESS,ENSG
ENSSSCG00000013973	ENSSSCG00000013973	ENSSSCG00000013973	nan	ARRAYEXPRESS,ENSG
ENSSSCG00000006736	ENSSSCG00000006736	CD2	CD2 molecule [Source:VGNC Symbol;Acc:VGNC:86395]	ARRAYEXPRESS,ENSG
ENSSSCG00000031023	ENSSSCG00000031023	CD24	CD24 molecule [Source:HGNC Symbol;Acc:HGNC:1645]	ARRAYEXPRESS,ENSG
ENSSSCG00000004570	ENSSSCG00000004570	TPM1	tropomyosin 1 [Source:VGNC Symbol;Acc:VGNC:103194]	ARRAYEXPRESS,ENSG
ENSSSCG00000035238	ENSSSCG00000035238	ELOVL1	ELOVL fatty acid elongase 1 [Source:VGNC Symbol;Acc:VGNC:87657]	ARRAYEXPRESS,ENSG
ENSSSCG00000009444	ENSSSCG00000009444	OLFM4	olfactomedin 4 [Source:HGNC Symbol;Acc:HGNC:17190]	ARRAYEXPRESS,ENSG
ENSSSCG00000037267	ENSSSCG00000037267	MAX	MYC associated factor X [Source:VGNC Symbol;Acc:VGNC:90046]	ARRAYEXPRESS,ENSG
ENSSSCG00000009511	ENSSSCG00000009511	STK24	serine/threonine kinase 24 [Source:VGNC Symbol;Acc:VGNC:98344]	ARRAYEXPRESS,ENSG
ENSSSCG00000000146	ENSSSCG00000000146	MYH11	myosin heavy chain 11 [Source:VGNC Symbol;Acc:VGNC:90510]	ARRAYEXPRESS,ENSG
ENSSSCG00000007085	ENSSSCG00000007085	DSTN	destrin, actin depolymerizing factor [Source:NCBI gene (formerly Entrezgene);Acc:445516]	ARRAYEXPRESS,ENSG
ENSSSCG00000002279	ENSSSCG00000002279	GPX2	glutathione peroxidase 2 [Source:VGNC Symbol;Acc:VGNC:88653]	ARRAYEXPRESS,ENSG
ENSSSCG00000035053	ENSSSCG00000035053	ENSSSCG00000035053	peptidase inhibitor 3 [Source:NCBI gene (formerly Entrezgene);Acc:396757]	ARRAYEXPRESS,ENSG
ENSSSCG00000024973	ENSSSCG00000024973	ENSSSCG00000024973	guanylate binding protein 1, interferon-inducible [Source:NCBI gene (formerly Entrezgene);Acc:100151938]	ARRAYEXPRESS,ENSG
ENSSSCG00000027372	ENSSSCG00000027372	SAMD9	sterile alpha motif domain containing 9 [Source:HGNC Symbol;Acc:HGNC:1348]	ARRAYEXPRESS,ENSG
ENSSSCG00000010513	ENSSSCG00000010513	LCOR	ligand dependent nuclear receptor corepressor [Source:HGNC Symbol;Acc:HGNC:29503]	ARRAYEXPRESS,ENSG
ENSSSCG00000034511	ENSSSCG00000034511	SPINK1	serine peptidase inhibitor Kazal type 1 [Source:VGNC Symbol;Acc:VGNC:100865]	ARRAYEXPRESS,ENSG
ENSSSCG00000013523	ENSSSCG00000013523	SAFB2	scaffold attachment factor B2 [Source:VGNC Symbol;Acc:VGNC:92560]	ARRAYEXPRESS,ENSG
ENSSSCG00000005701	ENSSSCG00000005701	ASS1	argininosuccinate synthase 1 [Source:VGNC Symbol;Acc:VGNC:85590]	ARRAYEXPRESS,ENSG
ENSSSCG00000003908	ENSSSCG00000003908	TSPAN1	tetraspanin 1 [Source:VGNC Symbol;Acc:VGNC:94498]	ARRAYEXPRESS,ENSG
ENSSSCG00000024108	ENSSSCG00000024108	SLC43A2	solute carrier family 43 member 2 [Source:VGNC Symbol;Acc:VGNC:93117]	ARRAYEXPRESS,ENSG
ENSSSCG00000011882	ENSSSCG00000011882	GOLGB1	golgin B1 [Source:VGNC Symbol;Acc:VGNC:88554]	ARRAYEXPRESS,ENSG
ENSSSCG00000010451	ENSSSCG00000010451	IFIT2	interferon induced protein with tetratricopeptide repeats 2 [Source:VGNC Symbol;Acc:VGNC:89034]	ARRAYEXPRESS,ENSG
ENSSSCG00000038912	ENSSSCG00000038912	IFITM3	interferon induced transmembrane protein 3 [Source:NCBI gene (formerly Entrezgene);Acc:100518544]	ARRAYEXPRESS,ENSG
ENSSSCG00000016174	ENSSSCG00000016174	FN1	fibronectin 1 [Source:VGNC Symbol;Acc:VGNC:96305]	ARRAYEXPRESS,ENSG
ENSSSCG00000011239	ENSSSCG00000011239	TRANK1	tetratricopeptide repeat and ankyrin repeat containing 1 [Source:VGNC Symbol;Acc:VGNC:94370]	ARRAYEXPRESS,ENSG
ENSSSCG00000004636	ENSSSCG00000004636	TRPM7	transient receptor potential cation channel subfamily M member 7 [Source:VGNC Symbol;Acc:VGNC:94470]	ARRAYEXPRESS,ENSG
ENSSSCG00000005494	ENSSSCG00000005494	TNC	tenascin C [Source:VGNC Symbol;Acc:VGNC:103192]	ARRAYEXPRESS,ENSG
ENSSSCG00000005512	ENSSSCG00000005512	C5	complement C5 [Source:VGNC Symbol;Acc:VGNC:103041]	ARRAYEXPRESS,ENSG
ENSSSCG00000015282	ENSSSCG00000015282	PPP1R15B	protein phosphatase 1 regulatory subunit 15B [Source:VGNC Symbol;Acc:VGNC:91726]	ARRAYEXPRESS,ENSG
ENSSSCG00000011867	ENSSSCG00000011867	MYLK	myosin light chain kinase [Source:HGNC Symbol;Acc:HGNC:7590]	ARRAYEXPRESS,ENSG
ENSSSCG00000001009	ENSSSCG00000001009	RIPK1	receptor interacting serine/threonine kinase 1 [Source:VGNC Symbol;Acc:VGNC:92319]	ARRAYEXPRESS,ENSG
ENSSSCG00000018092	ENSSSCG00000018092	ND6	mitochondrially encoded NADH:ubiquinone oxidoreductase core subunit 6 [Source:VGNC Symbol;Acc:VGNC:99797]	ARRAYEXPRESS,ENSG
ENSSSCG00000010925	ENSSSCG00000010925	PPP1R12B	protein phosphatase 1 regulatory subunit 12B [Source:VGNC Symbol;Acc:VGNC:96430]	ARRAYEXPRESS,ENSG
ENSSSCG00000014565	ENSSSCG00000014565	ENSSSCG00000014565	nan	ARRAYEXPRESS,ENSG
ENSSSCG00000008496	ENSSSCG00000008496	EIF2AK2	eukaryotic translation initiation factor 2 alpha kinase 2 [Source:VGNC Symbol;Acc:VGNC:87607]	ARRAYEXPRESS,ENSG
ENSSSCG00000039249	ENSSSCG00000039249	ENSSSCG00000039249	nan	ARRAYEXPRESS,ENSG
ENSSSCG00000009916	ENSSSCG00000009916	ACADS	acyl-CoA dehydrogenase short chain [Source:VGNC Symbol;Acc:VGNC:97862]	ARRAYEXPRESS,ENSG
ENSSSCG00000006752	ENSSSCG00000006752	CSDE1	cold shock domain containing E1 [Source:VGNC Symbol;Acc:VGNC:87029]	ARRAYEXPRESS,ENSG
ENSSSCG00000026744	ENSSSCG00000026744	ZDHHC20	zinc finger DHHC-type palmitoyltransferase 20 [Source:VGNC Symbol;Acc:VGNC:95122]	ARRAYEXPRESS,ENSG
ENSSSCG00000033089	ENSSSCG00000033089	ENSSSCG00000033089	nan	ARRAYEXPRESS,ENSG
ENSSSCG00000000884	ENSSSCG00000000884	APAF1	apoptotic peptidase activating factor 1 [Source:VGNC Symbol;Acc:VGNC:85398]	ARRAYEXPRESS,ENSG
ENSSSCG00000022048	ENSSSCG00000022048	REEP5	receptor accessory protein 5 [Source:VGNC Symbol;Acc:VGNC:92201]	ARRAYEXPRESS,ENSG
ENSSSCG00000016954	ENSSSCG00000016954	ERBIN	erbb2 interacting protein [Source:HGNC Symbol;Acc:HGNC:15842]	ARRAYEXPRESS,ENSG
ENSSSCG00000027669	ENSSSCG00000027669	TNS1	tensin 1 [Source:HGNC Symbol;Acc:HGNC:11973]	ARRAYEXPRESS,ENSG
ENSSSCG00000009910	ENSSSCG00000009910	RNF10	ring finger protein 10 [Source:VGNC Symbol;Acc:VGNC:92345]	ARRAYEXPRESS,ENSG
ENSSSCG00000010017	ENSSSCG00000010017	SMTN	smoothelin [Source:VGNC Symbol;Acc:VGNC:93267]	ARRAYEXPRESS,ENSG
ENSSSCG00000001463	ENSSSCG00000001463	PSMB9	proteasome 20S subunit beta 9 [Source:VGNC Symbol;Acc:VGNC:91911]	ARRAYEXPRESS,ENSG
ENSSSCG00000003809	ENSSSCG00000003809	JAK1	Janus kinase 1 [Source:VGNC Symbol;Acc:VGNC:89270]	ARRAYEXPRESS,ENSG
ENSSSCG00000010252	ENSSSCG00000010252	HKDC1	hexokinase domain containing 1 [Source:VGNC Symbol;Acc:VGNC:88894]	ARRAYEXPRESS,ENSG
ENSSSCG00000030108	ENSSSCG00000030108	ZNFX1	zinc finger NFX1-type containing 1 [Source:VGNC Symbol;Acc:VGNC:96210]	ARRAYEXPRESS,ENSG
ENSSSCG00000030801	ENSSSCG00000030801	ENSSSCG00000030801	nan	ARRAYEXPRESS,ENSG
ENSSSCG00000017089	ENSSSCG00000017089	ANXA6	annexin A6 [Source:VGNC Symbol;Acc:VGNC:85371]	ARRAYEXPRESS,ENSG
ENSSSCG00000027660	ENSSSCG00000027660	IFI44L	interferon induced protein 44 like [Source:VGNC Symbol;Acc:VGNC:97103]	ARRAYEXPRESS,ENSG
ENSSSCG00000015273	ENSSSCG00000015273	ATP2B4	ATPase plasma membrane Ca2+ transporting 4 [Source:VGNC Symbol;Acc:VGNC:85651]	ARRAYEXPRESS,ENSG
ENSSSCG00000012258	ENSSSCG00000012258	FUNDC1	FUN14 domain containing 1 [Source:VGNC Symbol;Acc:VGNC:88264]	ARRAYEXPRESS,ENSG
ENSSSCG00000010952	ENSSSCG00000010952	TUT7	terminal uridylyl transferase 7 [Source:VGNC Symbol;Acc:VGNC:96106]	ARRAYEXPRESS,ENSG
ENSSSCG00000005672	ENSSSCG00000005672	PTPA	protein phosphatase 2 phosphatase activator [Source:VGNC Symbol;Acc:VGNC:91969]	ARRAYEXPRESS,ENSG
ENSSSCG00000000576	ENSSSCG00000000576	ENSSSCG00000000576	nan	ARRAYEXPRESS,ENSG
ENSSSCG00000031077	ENSSSCG00000031077	KPNA4	karyopherin subunit alpha 4 [Source:VGNC Symbol;Acc:VGNC:89563]	ARRAYEXPRESS,ENSG
ENSSSCG00000038970	ENSSSCG00000038970	BCL2L15	BCL2 like 15 [Source:VGNC Symbol;Acc:VGNC:85783]	ARRAYEXPRESS,ENSG

## Sheet: Genes_Functions
Table S6B. Functional profiling of enriched gene ontologies (GO), KEGG and REACTOME pathways in ileum
Source	Term name	Term id	Adjusted P-value	term_size	query_size	intersection_size	effective_domain_size	intersections
GO:MF	carbohydrate derivative binding	GO:0097367	0.00781232	1646	86	24	14702	ENSSSCG00000002516,ENSSSCG00000025675,ENSSSCG00000017755,ENSSSCG00000006923,ENSSSCG00000002704,ENSSSCG00000009511,ENSSSCG00000000146,ENSSSCG00000024973,ENSSSCG00000005701,ENSSSCG00000016174,ENSSSCG00000004636,ENSSSCG00000005494,ENSSSCG00000011867,ENSSSCG00000001009,ENSSSCG00000008496,ENSSSCG00000033089,ENSSSCG00000000884,ENSSSCG00000003809,ENSSSCG00000010252,ENSSSCG00000030801,ENSSSCG00000017089,…
GO:MF	small molecule binding	GO:0036094	0.00789355	1880	86	26	14702	ENSSSCG00000008948,ENSSSCG00000002516,ENSSSCG00000013022,ENSSSCG00000025675,ENSSSCG00000001852,ENSSSCG00000017755,ENSSSCG00000006923,ENSSSCG00000002704,ENSSSCG00000009511,ENSSSCG00000000146,ENSSSCG00000024973,ENSSSCG00000005701,ENSSSCG00000004636,ENSSSCG00000011867,ENSSSCG00000001009,ENSSSCG00000008496,ENSSSCG00000009916,ENSSSCG00000033089,ENSSSCG00000000884,ENSSSCG00000003809,ENSSSCG00000010252,…
GO:MF	nucleotide binding	GO:0000166	0.00838954	1653	86	24	14702	ENSSSCG00000002516,ENSSSCG00000025675,ENSSSCG00000001852,ENSSSCG00000017755,ENSSSCG00000006923,ENSSSCG00000002704,ENSSSCG00000009511,ENSSSCG00000000146,ENSSSCG00000024973,ENSSSCG00000005701,ENSSSCG00000004636,ENSSSCG00000011867,ENSSSCG00000001009,ENSSSCG00000008496,ENSSSCG00000009916,ENSSSCG00000033089,ENSSSCG00000000884,ENSSSCG00000003809,ENSSSCG00000010252,ENSSSCG00000030801,ENSSSCG00000017089,…
GO:MF	nucleoside phosphate binding	GO:1901265	0.00838954	1653	86	24	14702	ENSSSCG00000002516,ENSSSCG00000025675,ENSSSCG00000001852,ENSSSCG00000017755,ENSSSCG00000006923,ENSSSCG00000002704,ENSSSCG00000009511,ENSSSCG00000000146,ENSSSCG00000024973,ENSSSCG00000005701,ENSSSCG00000004636,ENSSSCG00000011867,ENSSSCG00000001009,ENSSSCG00000008496,ENSSSCG00000009916,ENSSSCG00000033089,ENSSSCG00000000884,ENSSSCG00000003809,ENSSSCG00000010252,ENSSSCG00000030801,ENSSSCG00000017089,…
GO:MF	anion binding	GO:0043168	0.00964569	1783	86	25	14702	ENSSSCG00000008948,ENSSSCG00000002516,ENSSSCG00000013022,ENSSSCG00000025675,ENSSSCG00000017755,ENSSSCG00000006923,ENSSSCG00000002704,ENSSSCG00000009511,ENSSSCG00000000146,ENSSSCG00000024973,ENSSSCG00000005701,ENSSSCG00000004636,ENSSSCG00000011867,ENSSSCG00000001009,ENSSSCG00000008496,ENSSSCG00000009916,ENSSSCG00000033089,ENSSSCG00000000884,ENSSSCG00000003809,ENSSSCG00000010252,ENSSSCG00000030801,…
GO:MF	ribonucleotide binding	GO:0032553	0.0127328	1467	86	22	14702	ENSSSCG00000002516,ENSSSCG00000025675,ENSSSCG00000017755,ENSSSCG00000006923,ENSSSCG00000002704,ENSSSCG00000009511,ENSSSCG00000000146,ENSSSCG00000024973,ENSSSCG00000005701,ENSSSCG00000004636,ENSSSCG00000011867,ENSSSCG00000001009,ENSSSCG00000008496,ENSSSCG00000033089,ENSSSCG00000000884,ENSSSCG00000003809,ENSSSCG00000010252,ENSSSCG00000030801,ENSSSCG00000017089,ENSSSCG00000027660,ENSSSCG00000015273,…
GO:MF	purine ribonucleotide binding	GO:0032555	0.03577	1455	86	21	14702	ENSSSCG00000002516,ENSSSCG00000025675,ENSSSCG00000006923,ENSSSCG00000002704,ENSSSCG00000009511,ENSSSCG00000000146,ENSSSCG00000024973,ENSSSCG00000005701,ENSSSCG00000004636,ENSSSCG00000011867,ENSSSCG00000001009,ENSSSCG00000008496,ENSSSCG00000033089,ENSSSCG00000000884,ENSSSCG00000003809,ENSSSCG00000010252,ENSSSCG00000030801,ENSSSCG00000017089,ENSSSCG00000027660,ENSSSCG00000015273,ENSSSCG00000005672
GO:MF	purine nucleotide binding	GO:0017076	0.0418918	1471	86	21	14702	ENSSSCG00000002516,ENSSSCG00000025675,ENSSSCG00000006923,ENSSSCG00000002704,ENSSSCG00000009511,ENSSSCG00000000146,ENSSSCG00000024973,ENSSSCG00000005701,ENSSSCG00000004636,ENSSSCG00000011867,ENSSSCG00000001009,ENSSSCG00000008496,ENSSSCG00000033089,ENSSSCG00000000884,ENSSSCG00000003809,ENSSSCG00000010252,ENSSSCG00000030801,ENSSSCG00000017089,ENSSSCG00000027660,ENSSSCG00000015273,ENSSSCG00000005672
GO:CC	stress fiber	GO:0001725	0.0105021	37	79	4	14548	ENSSSCG00000036402,ENSSSCG00000036702,ENSSSCG00000004570,ENSSSCG00000011867
GO:CC	contractile actin filament bundle	GO:0097517	0.0105021	37	79	4	14548	ENSSSCG00000036402,ENSSSCG00000036702,ENSSSCG00000004570,ENSSSCG00000011867
GO:CC	actin filament bundle	GO:0032432	0.0158403	41	79	4	14548	ENSSSCG00000036402,ENSSSCG00000036702,ENSSSCG00000004570,ENSSSCG00000011867
GO:CC	actomyosin	GO:0042641	0.0174358	42	79	4	14548	ENSSSCG00000036402,ENSSSCG00000036702,ENSSSCG00000004570,ENSSSCG00000011867
KEGG	Necroptosis	KEGG:04217	0.00460779	141	56	7	7852	ENSSSCG00000013022,ENSSSCG00000020906,ENSSSCG00000016057,ENSSSCG00000004636,ENSSSCG00000001009,ENSSSCG00000008496,ENSSSCG00000003809
KEGG	NOD-like receptor signaling pathway	KEGG:04621	0.00482016	142	56	7	7852	ENSSSCG00000006923,ENSSSCG00000016057,ENSSSCG00000024973,ENSSSCG00000004636,ENSSSCG00000001009,ENSSSCG00000016954,ENSSSCG00000003809
KEGG	Focal adhesion	KEGG:04510	0.0335161	194	56	7	7852	ENSSSCG00000033299,ENSSSCG00000036402,ENSSSCG00000036702,ENSSSCG00000016174,ENSSSCG00000005494,ENSSSCG00000011867,ENSSSCG00000010925
REAC	Smooth Muscle Contraction	REAC:R-SSC-445355	0.0351195	18	41	3	7157	ENSSSCG00000036402,ENSSSCG00000008294,ENSSSCG00000005316
*Link to the analysis results in g:Profiler:	https://biit.cs.ut.ee/gplink/l/AzQLav5qRE
