# Supplementary material for: Integrated multi-omics approach reveals novel associations in the rapeseed diet–microbiota–host axis in pigs
Source: ISME Commun. 2024 Apr 23;4(1):ycae061. doi: 10.1093/ismeco/ycae061 (PMC11128262; doi:10.1093/ismeco/ycae061)
Supplement: Table_S7_revised_ycae061 [file table_s7_revised_ycae061.xlsx]

## Sheet: Genes_Colon
Table S7A. The genes discriminated in colon by the Diablo model with the highest importance of contribution (cutoff ≥ 0.03) to the RSF group, and the converted gene names by using the g:Convert tool in g:Profiler
initial_alias	converted_alias	name	description	namespace
ENSSSCG00000040857	ENSSSCG00000040857	SNRPB	small nuclear ribonucleoprotein polypeptides B and B1 [Source:HGNC Symbol;Acc:HGNC:11153]	ARRAYEXPRESS,ENSG
ENSSSCG00000034815	ENSSSCG00000034815	U2AF2	U2 small nuclear RNA auxiliary factor 2 [Source:VGNC Symbol;Acc:VGNC:94623]	ARRAYEXPRESS,ENSG
ENSSSCG00000013421	ENSSSCG00000013421	ENSSSCG00000013421	polypyrimidine tract binding protein 1 [Source:VGNC Symbol;Acc:VGNC:100330]	ARRAYEXPRESS,ENSG
ENSSSCG00000025323	ENSSSCG00000025323	SF3B3	splicing factor 3b subunit 3 [Source:VGNC Symbol;Acc:VGNC:92772]	ARRAYEXPRESS,ENSG
ENSSSCG00000017346	ENSSSCG00000017346	EFTUD2	elongation factor Tu GTP binding domain containing 2 [Source:VGNC Symbol;Acc:VGNC:87582]	ARRAYEXPRESS,ENSG
ENSSSCG00000013638	ENSSSCG00000013638	ILF3	interleukin enhancer binding factor 3 [Source:VGNC Symbol;Acc:VGNC:89120]	ARRAYEXPRESS,ENSG
ENSSSCG00000008303	ENSSSCG00000008303	CCT7	chaperonin containing TCP1 subunit 7 [Source:VGNC Symbol;Acc:VGNC:86385]	ARRAYEXPRESS,ENSG
ENSSSCG00000000743	ENSSSCG00000000743	FKBP4	FKBP prolyl isomerase 4 [Source:VGNC Symbol;Acc:VGNC:88147]	ARRAYEXPRESS,ENSG
ENSSSCG00000030295	ENSSSCG00000030295	NUTF2	nuclear transport factor 2 [Source:VGNC Symbol;Acc:VGNC:98524]	ARRAYEXPRESS,ENSG
ENSSSCG00000000190	ENSSSCG00000000190	TUBA1B	tubulin alpha 1a [Source:NCBI gene (formerly Entrezgene);Acc:100135051]	ARRAYEXPRESS,ENSG
ENSSSCG00000036639	ENSSSCG00000036639	STOM	stomatin [Source:VGNC Symbol;Acc:VGNC:93565]	ARRAYEXPRESS,ENSG
ENSSSCG00000029059	ENSSSCG00000029059	SSRP1	structure specific recognition protein 1 [Source:VGNC Symbol;Acc:VGNC:93494]	ARRAYEXPRESS,ENSG
ENSSSCG00000011226	ENSSSCG00000011226	TGFBR2	transforming growth factor beta receptor 2 [Source:VGNC Symbol;Acc:VGNC:93931]	ARRAYEXPRESS,ENSG
ENSSSCG00000024126	ENSSSCG00000024126	CCT5	chaperonin containing TCP1 subunit 5 [Source:VGNC Symbol;Acc:VGNC:86383]	ARRAYEXPRESS,ENSG
ENSSSCG00000001701	ENSSSCG00000001701	HSP90AB1	heat shock protein 90 alpha family class B member 1 [Source:NCBI gene (formerly Entrezgene);Acc:396742]	ARRAYEXPRESS,ENSG
ENSSSCG00000003189	ENSSSCG00000003189	PRMT1	protein arginine methyltransferase 1 [Source:VGNC Symbol;Acc:VGNC:91820]	ARRAYEXPRESS,ENSG
ENSSSCG00000028228	ENSSSCG00000028228	XPO1	exportin 1 [Source:VGNC Symbol;Acc:VGNC:95003]	ARRAYEXPRESS,ENSG
ENSSSCG00000035238	ENSSSCG00000035238	ELOVL1	ELOVL fatty acid elongase 1 [Source:VGNC Symbol;Acc:VGNC:87657]	ARRAYEXPRESS,ENSG
ENSSSCG00000030798	ENSSSCG00000030798	FUS	FUS RNA binding protein [Source:VGNC Symbol;Acc:VGNC:88267]	ARRAYEXPRESS,ENSG
ENSSSCG00000016916	ENSSSCG00000016916	IL6ST	interleukin 6 signal transducer [Source:VGNC Symbol;Acc:VGNC:89113]	ARRAYEXPRESS,ENSG
ENSSSCG00000017817	ENSSSCG00000017817	PRPF8	pre-mRNA processing factor 8 [Source:VGNC Symbol;Acc:VGNC:91846]	ARRAYEXPRESS,ENSG
ENSSSCG00000017752	ENSSSCG00000017752	WSB1	WD repeat and SOCS box containing 1 [Source:VGNC Symbol;Acc:VGNC:94981]	ARRAYEXPRESS,ENSG
ENSSSCG00000012961	ENSSSCG00000012961	ENSSSCG00000012961	BAF nuclear assembly factor 1 [Source:VGNC Symbol;Acc:VGNC:99588]	ARRAYEXPRESS,ENSG
ENSSSCG00000001984	ENSSSCG00000001984	KHNYN	KH and NYN domain containing [Source:VGNC Symbol;Acc:VGNC:89426]	ARRAYEXPRESS,ENSG
ENSSSCG00000028355	ENSSSCG00000028355	ACTG1	actin gamma 1 [Source:HGNC Symbol;Acc:HGNC:144]	ARRAYEXPRESS,ENSG
ENSSSCG00000007289	ENSSSCG00000007289	TRPC4AP	transient receptor potential cation channel subfamily C member 4 associated protein [Source:VGNC Symbol;Acc:VGNC:95774]	ARRAYEXPRESS,ENSG
ENSSSCG00000038359	ENSSSCG00000038359	ENSSSCG00000038359	nan	ARRAYEXPRESS,ENSG
ENSSSCG00000038606	ENSSSCG00000038606	ENSSSCG00000038606	nan	ARRAYEXPRESS,ENSG
ENSSSCG00000030049	ENSSSCG00000030049	HNRNPUL1	heteroous nuclear ribonucleoprotein U like 1 [Source:VGNC Symbol;Acc:VGNC:88926]	ARRAYEXPRESS,ENSG
ENSSSCG00000001379	ENSSSCG00000001379	TUBB	tubulin beta class I [Source:VGNC Symbol;Acc:VGNC:94578]	ARRAYEXPRESS,ENSG
ENSSSCG00000041731	ENSSSCG00000041731	ENSSSCG00000041731	nan	ARRAYEXPRESS,ENSG
ENSSSCG00000000377	ENSSSCG00000000377	ENSSSCG00000000377	nan	ARRAYEXPRESS,ENSG
ENSSSCG00000001679	ENSSSCG00000001679	XPO5	exportin 5 [Source:VGNC Symbol;Acc:VGNC:95005]	ARRAYEXPRESS,ENSG
ENSSSCG00000032242	ENSSSCG00000032242	HMGA1	high mobility group AT-hook 1 [Source:VGNC Symbol;Acc:VGNC:103070]	ARRAYEXPRESS,ENSG
ENSSSCG00000013062	ENSSSCG00000013062	MTA2	metastasis associated 1 family member 2 [Source:VGNC Symbol;Acc:VGNC:90435]	ARRAYEXPRESS,ENSG
ENSSSCG00000006862	ENSSSCG00000006862	VCAM1	vascular cell adhesion molecule 1 [Source:VGNC Symbol;Acc:VGNC:94811]	ARRAYEXPRESS,ENSG
ENSSSCG00000047420	ENSSSCG00000047420	CPNE1	copine 1 [Source:NCBI gene (formerly Entrezgene);Acc:100233174]	ARRAYEXPRESS,ENSG
ENSSSCG00000017731	ENSSSCG00000017731	PSMD11	proteasome 26S subunit, non-ATPase 11 [Source:VGNC Symbol;Acc:VGNC:91919]	ARRAYEXPRESS,ENSG
ENSSSCG00000027127	ENSSSCG00000027127	MAP2K2	mitogen-activated protein kinase kinase 2 [Source:VGNC Symbol;Acc:VGNC:100166]	ARRAYEXPRESS,ENSG
ENSSSCG00000032846	ENSSSCG00000032846	BPNT2	3'(2'), 5'-bisphosphate nucleotidase 2 [Source:VGNC Symbol;Acc:VGNC:98737]	ARRAYEXPRESS,ENSG
ENSSSCG00000016077	ENSSSCG00000016077	HSPD1	heat shock protein family D (Hsp60) member 1 [Source:NCBI gene (formerly Entrezgene);Acc:492279]	ARRAYEXPRESS,ENSG
ENSSSCG00000012957	ENSSSCG00000012957	SF3B2	splicing factor 3b subunit 2 [Source:VGNC Symbol;Acc:VGNC:92771]	ARRAYEXPRESS,ENSG
ENSSSCG00000010447	ENSSSCG00000010447	ACTA2	actin alpha 2, smooth muscle [Source:VGNC Symbol;Acc:VGNC:85038]	ARRAYEXPRESS,ENSG
ENSSSCG00000034927	ENSSSCG00000034927	ENSSSCG00000034927	nan	ARRAYEXPRESS,ENSG
ENSSSCG00000030255	ENSSSCG00000030255	EIF4G1	eukaryotic translation initiation factor 4 gamma 1 [Source:VGNC Symbol;Acc:VGNC:87631]	ARRAYEXPRESS,ENSG
ENSSSCG00000014791	ENSSSCG00000014791	RRM1	ribonucleotide reductase catalytic subunit M1 [Source:VGNC Symbol;Acc:VGNC:92461]	ARRAYEXPRESS,ENSG
ENSSSCG00000013181	ENSSSCG00000013181	SERPING1	serpin family G member 1 [Source:VGNC Symbol;Acc:VGNC:92745]	ARRAYEXPRESS,ENSG
ENSSSCG00000003088	ENSSSCG00000003088	APOE	apolipoprotein E [Source:NCBI gene (formerly Entrezgene);Acc:397576]	ARRAYEXPRESS,ENSG
ENSSSCG00000001727	ENSSSCG00000001727	TNFRSF21	TNF receptor superfamily member 21 [Source:VGNC Symbol;Acc:VGNC:94265]	ARRAYEXPRESS,ENSG
ENSSSCG00000017835	ENSSSCG00000017835	CLUH	clustered mitochondria homolog [Source:VGNC Symbol;Acc:VGNC:86792]	ARRAYEXPRESS,ENSG
ENSSSCG00000021408	ENSSSCG00000021408	TKT	transketolase [Source:VGNC Symbol;Acc:VGNC:94008]	ARRAYEXPRESS,ENSG
ENSSSCG00000009249	ENSSSCG00000009249	HNRNPD	heteroous nuclear ribonucleoprotein D [Source:VGNC Symbol;Acc:VGNC:88919]	ARRAYEXPRESS,ENSG
ENSSSCG00000000293	ENSSSCG00000000293	ENSSSCG00000000293	integrin subunit alpha 5 [Source:VGNC Symbol;Acc:VGNC:89236]	ARRAYEXPRESS,ENSG
ENSSSCG00000037920	ENSSSCG00000037920	TRIM28	tripartite motif containing 28 [Source:VGNC Symbol;Acc:VGNC:94403]	ARRAYEXPRESS,ENSG
ENSSSCG00000033036	ENSSSCG00000033036	ZC3H7B	zinc finger CCCH-type containing 7B [Source:VGNC Symbol;Acc:VGNC:95100]	ARRAYEXPRESS,ENSG
ENSSSCG00000001409	ENSSSCG00000001409	PRRC2A	proline rich coiled-coil 2A [Source:VGNC Symbol;Acc:VGNC:91865]	ARRAYEXPRESS,ENSG
ENSSSCG00000025534	ENSSSCG00000025534	CSE1L	chromosome segregation 1 like [Source:VGNC Symbol;Acc:VGNC:96039]	ARRAYEXPRESS,ENSG
ENSSSCG00000027676	ENSSSCG00000027676	NOP56	NOP56 ribonucleoprotein [Source:VGNC Symbol;Acc:VGNC:95703]	ARRAYEXPRESS,ENSG
ENSSSCG00000017957	ENSSSCG00000017957	EIF4A1	eukaryotic translation initiation factor 4A1 [Source:VGNC Symbol;Acc:VGNC:98989]	ARRAYEXPRESS,ENSG
ENSSSCG00000027121	ENSSSCG00000027121	ODC1	ornithine decarboxylase 1 [Source:NCBI gene (formerly Entrezgene);Acc:414408]	ARRAYEXPRESS,ENSG
ENSSSCG00000025966	ENSSSCG00000025966	EIF4H	eukaryotic translation initiation factor 4H [Source:VGNC Symbol;Acc:VGNC:97973]	ARRAYEXPRESS,ENSG
ENSSSCG00000026761	ENSSSCG00000026761	CCT8	chaperonin containing TCP1 subunit 8 [Source:VGNC Symbol;Acc:VGNC:86386]	ARRAYEXPRESS,ENSG
ENSSSCG00000021813	ENSSSCG00000021813	SLC26A3	solute carrier family 26 member 3 [Source:VGNC Symbol;Acc:VGNC:93028]	ARRAYEXPRESS,ENSG
ENSSSCG00000013259	ENSSSCG00000013259	DGKZ	diacylglycerol kinase zeta [Source:VGNC Symbol;Acc:VGNC:87277]	ARRAYEXPRESS,ENSG
ENSSSCG00000010726	ENSSSCG00000010726	BUB3	BUB3 mitotic checkpoint protein [Source:VGNC Symbol;Acc:VGNC:97905]	ARRAYEXPRESS,ENSG
ENSSSCG00000008127	ENSSSCG00000008127	SNRNP200	small nuclear ribonucleoprotein U5 subunit 200 [Source:HGNC Symbol;Acc:HGNC:30859]	ARRAYEXPRESS,ENSG
ENSSSCG00000006324	ENSSSCG00000006324	ENSSSCG00000006324	nan	ARRAYEXPRESS,ENSG
ENSSSCG00000003771	ENSSSCG00000003771	FUBP1	far upstream element binding protein 1 [Source:VGNC Symbol;Acc:VGNC:96781]	ARRAYEXPRESS,ENSG
ENSSSCG00000017202	ENSSSCG00000017202	ENSSSCG00000017202	nan	ARRAYEXPRESS,ENSG
ENSSSCG00000035564	ENSSSCG00000035564	MCM6	minichromosome maintenance complex component 6 [Source:VGNC Symbol;Acc:VGNC:96416]	ARRAYEXPRESS,ENSG
ENSSSCG00000011640	ENSSSCG00000011640	TF	transferrin [Source:NCBI gene (formerly Entrezgene);Acc:396996]	ARRAYEXPRESS,ENSG
ENSSSCG00000012365	ENSSSCG00000012365	MSN	moesin [Source:VGNC Symbol;Acc:VGNC:90426]	ARRAYEXPRESS,ENSG
ENSSSCG00000009225	ENSSSCG00000009225	HSD17B11	hydroxysteroid 17-beta dehydrogenase 13 [Source:NCBI gene (formerly Entrezgene);Acc:100626886]	ARRAYEXPRESS,ENSG
ENSSSCG00000008948	ENSSSCG00000008948	ALB	albumin [Source:VGNC Symbol;Acc:VGNC:98911]	ARRAYEXPRESS,ENSG
ENSSSCG00000027085	ENSSSCG00000027085	UQCRFS1	ubiquinol-cytochrome c reductase, Rieske iron-sulfur polypeptide 1 [Source:HGNC Symbol;Acc:HGNC:12587]	ARRAYEXPRESS,ENSG
ENSSSCG00000033337	ENSSSCG00000033337	ARHGDIB	Rho GDP dissociation inhibitor beta [Source:VGNC Symbol;Acc:VGNC:85484]	ARRAYEXPRESS,ENSG
ENSSSCG00000032284	ENSSSCG00000032284	CCND3	cyclin D3 [Source:VGNC Symbol;Acc:VGNC:86353]	ARRAYEXPRESS,ENSG
ENSSSCG00000013659	ENSSSCG00000013659	DNMT1	DNA methyltransferase 1 [Source:VGNC Symbol;Acc:VGNC:87383]	ARRAYEXPRESS,ENSG
ENSSSCG00000037216	ENSSSCG00000037216	PPP4R2	protein phosphatase 4 regulatory subunit 2 [Source:VGNC Symbol;Acc:VGNC:91756]	ARRAYEXPRESS,ENSG
ENSSSCG00000009898	ENSSSCG00000009898	GCN1	GCN1 activator of EIF2AK4 [Source:VGNC Symbol;Acc:VGNC:88390]	ARRAYEXPRESS,ENSG
ENSSSCG00000018082	ENSSSCG00000018082	COX3	mitochondrially encoded cytochrome c oxidase III [Source:VGNC Symbol;Acc:VGNC:99792]	ARRAYEXPRESS,ENSG
ENSSSCG00000004048	ENSSSCG00000004048	TCP1	t-complex 1 [Source:VGNC Symbol;Acc:VGNC:93832]	ARRAYEXPRESS,ENSG
ENSSSCG00000039390	ENSSSCG00000039390	EIF3B	eukaryotic translation initiation factor 3 subunit B [Source:HGNC Symbol;Acc:HGNC:3280]	ARRAYEXPRESS,ENSG
ENSSSCG00000008452	ENSSSCG00000008452	LRPPRC	leucine rich pentatricopeptide repeat containing [Source:VGNC Symbol;Acc:VGNC:89824]	ARRAYEXPRESS,ENSG
ENSSSCG00000030642	ENSSSCG00000030642	PCNA	proliferating cell nuclear antigen [Source:NCBI gene (formerly Entrezgene);Acc:692192]	ARRAYEXPRESS,ENSG
ENSSSCG00000013538	ENSSSCG00000013538	KHSRP	KH-type splicing regulatory protein [Source:VGNC Symbol;Acc:VGNC:89427]	ARRAYEXPRESS,ENSG
ENSSSCG00000010576	ENSSSCG00000010576	NOLC1	nucleolar and coiled-body phosphoprotein 1 [Source:VGNC Symbol;Acc:VGNC:90818]	ARRAYEXPRESS,ENSG
ENSSSCG00000039658	ENSSSCG00000039658	ENSSSCG00000039658	nan	ARRAYEXPRESS,ENSG
ENSSSCG00000001346	ENSSSCG00000001346	ABCF1	ATP binding cassette subfamily F member 1 [Source:VGNC Symbol;Acc:VGNC:84966]	ARRAYEXPRESS,ENSG
ENSSSCG00000035875	ENSSSCG00000035875	OS9	OS9 endoplasmic reticulum lectin [Source:VGNC Symbol;Acc:VGNC:91065]	ARRAYEXPRESS,ENSG
ENSSSCG00000000274	ENSSSCG00000000274	ENSSSCG00000000274	poly(rC) binding protein 2 [Source:VGNC Symbol;Acc:VGNC:103309]	ARRAYEXPRESS,ENSG
ENSSSCG00000003385	ENSSSCG00000003385	PARK7	Parkinsonism associated deglycase [Source:VGNC Symbol;Acc:VGNC:91181]	ARRAYEXPRESS,ENSG
ENSSSCG00000034131	ENSSSCG00000034131	TXNDC5	thioredoxin domain containing 5 [Source:VGNC Symbol;Acc:VGNC:94608]	ARRAYEXPRESS,ENSG
ENSSSCG00000016379	ENSSSCG00000016379	ENSSSCG00000016379	nan	ARRAYEXPRESS,ENSG
ENSSSCG00000038947	ENSSSCG00000038947	ENSSSCG00000038947	heteroous nuclear ribonucleoprotein C [Source:NCBI gene (formerly Entrezgene);Acc:100626496]	ARRAYEXPRESS,ENSG
ENSSSCG00000017168	ENSSSCG00000017168	SEPTIN9	septin 9 [Source:VGNC Symbol;Acc:VGNC:92726]	ARRAYEXPRESS,ENSG
ENSSSCG00000027224	ENSSSCG00000027224	PCBP1	poly(rC) binding protein 1 [Source:HGNC Symbol;Acc:HGNC:8647]	ARRAYEXPRESS,ENSG
ENSSSCG00000008690	ENSSSCG00000008690	RNF4	ring finger protein 4 [Source:VGNC Symbol;Acc:VGNC:92392]	ARRAYEXPRESS,ENSG
ENSSSCG00000031541	ENSSSCG00000031541	ARL5A	ADP ribosylation factor like GTPase 5A [Source:VGNC Symbol;Acc:VGNC:96418]	ARRAYEXPRESS,ENSG
ENSSSCG00000016487	ENSSSCG00000016487	MGAM2	maltase-glucoamylase 2 (putative) [Source:HGNC Symbol;Acc:HGNC:28101]	ARRAYEXPRESS,ENSG
ENSSSCG00000036828	ENSSSCG00000036828	SNX4	sorting nexin 4 [Source:VGNC Symbol;Acc:VGNC:93322]	ARRAYEXPRESS,ENSG
ENSSSCG00000038008	ENSSSCG00000038008	RBM14	RNA binding motif protein 14 [Source:VGNC Symbol;Acc:VGNC:92147]	ARRAYEXPRESS,ENSG
ENSSSCG00000023873	ENSSSCG00000023873	AZIN1	antizyme inhibitor 1 [Source:VGNC Symbol;Acc:VGNC:85712]	ARRAYEXPRESS,ENSG
ENSSSCG00000004464	ENSSSCG00000004464	TENT5A	terminal nucleotidyltransferase 5A [Source:VGNC Symbol;Acc:VGNC:93873]	ARRAYEXPRESS,ENSG
ENSSSCG00000002433	ENSSSCG00000002433	PSMC1	proteasome 26S subunit, ATPase 1 [Source:VGNC Symbol;Acc:VGNC:91912]	ARRAYEXPRESS,ENSG
ENSSSCG00000029785	ENSSSCG00000029785	RPS9	ribosomal protein S9 [Source:VGNC Symbol;Acc:VGNC:92449]	ARRAYEXPRESS,ENSG
ENSSSCG00000007088	ENSSSCG00000007088	ENSSSCG00000007088	nan	ARRAYEXPRESS,ENSG
ENSSSCG00000023409	ENSSSCG00000023409	TIA1	TIA1 cytotoxic granule associated RNA binding protein [Source:VGNC Symbol;Acc:VGNC:93975]	ARRAYEXPRESS,ENSG
ENSSSCG00000008443	ENSSSCG00000008443	EPAS1	endothelial PAS domain protein 1 [Source:VGNC Symbol;Acc:VGNC:87721]	ARRAYEXPRESS,ENSG
ENSSSCG00000028516	ENSSSCG00000028516	LARP4	La ribonucleoprotein 4 [Source:VGNC Symbol;Acc:VGNC:89641]	ARRAYEXPRESS,ENSG
ENSSSCG00000002039	ENSSSCG00000002039	MMP14	matrix metallopeptidase 14 [Source:NCBI gene (formerly Entrezgene);Acc:397471]	ARRAYEXPRESS,ENSG
ENSSSCG00000010253	ENSSSCG00000010253	HK1	hexokinase 1 [Source:VGNC Symbol;Acc:VGNC:88892]	ARRAYEXPRESS,ENSG
ENSSSCG00000015662	ENSSSCG00000015662	C4BPA	complement component 4 binding protein, alpha [Source:NCBI gene (formerly Entrezgene);Acc:396982]	ARRAYEXPRESS,ENSG
ENSSSCG00000007043	ENSSSCG00000007043	GPCPD1	glycerophosphocholine phosphodiesterase 1 [Source:VGNC Symbol;Acc:VGNC:96148]	ARRAYEXPRESS,ENSG
ENSSSCG00000039146	ENSSSCG00000039146	ENSSSCG00000039146	nan	ARRAYEXPRESS,ENSG
ENSSSCG00000008633	ENSSSCG00000008633	PDIA6	protein disulfide isomerase family A member 6 [Source:VGNC Symbol;Acc:VGNC:91275]	ARRAYEXPRESS,ENSG

## Sheet: Functions_Colon
Table S7B. Functional profiling of enriched gene ontologies (GO), KEGG and REACTOME pathways in colon
Source	Term name	Term id	Adjusted P-value	term_size	query_size	intersection_size	effective_domain_size	intersections
GO:MF	RNA binding	GO:0003723	1.7207198903284895e-14	751	104	32	14702	ENSSSCG00000040857,ENSSSCG00000034815,ENSSSCG00000013421,ENSSSCG00000013638,ENSSSCG00000000190,ENSSSCG00000024126,ENSSSCG00000001701,ENSSSCG00000030798,ENSSSCG00000017817,ENSSSCG00000038359,ENSSSCG00000001679,ENSSSCG00000047420,ENSSSCG00000016077,ENSSSCG00000034927,ENSSSCG00000030255,ENSSSCG00000009249,ENSSSCG00000033036,ENSSSCG00000027676,ENSSSCG00000017957,ENSSSCG00000003771,ENSSSCG00000012365,…
GO:MF	nucleic acid binding	GO:0003676	3.824505434898791e-9	2464	104	47	14702	ENSSSCG00000040857,ENSSSCG00000034815,ENSSSCG00000013421,ENSSSCG00000025323,ENSSSCG00000013638,ENSSSCG00000000190,ENSSSCG00000029059,ENSSSCG00000024126,ENSSSCG00000001701,ENSSSCG00000003189,ENSSSCG00000030798,ENSSSCG00000017817,ENSSSCG00000012961,ENSSSCG00000038359,ENSSSCG00000001679,ENSSSCG00000032242,ENSSSCG00000013062,ENSSSCG00000047420,ENSSSCG00000016077,ENSSSCG00000034927,ENSSSCG00000030255,…
GO:MF	heterocyclic compound binding	GO:1901363	9.816216690782804e-9	4054	104	61	14702	ENSSSCG00000040857,ENSSSCG00000034815,ENSSSCG00000013421,ENSSSCG00000025323,ENSSSCG00000017346,ENSSSCG00000013638,ENSSSCG00000008303,ENSSSCG00000000743,ENSSSCG00000000190,ENSSSCG00000029059,ENSSSCG00000011226,ENSSSCG00000024126,ENSSSCG00000001701,ENSSSCG00000003189,ENSSSCG00000030798,ENSSSCG00000017817,ENSSSCG00000012961,ENSSSCG00000038359,ENSSSCG00000001379,ENSSSCG00000001679,ENSSSCG00000032242,…
GO:MF	organic cyclic compound binding	GO:0097159	1.693586354720982e-8	4103	104	61	14702	ENSSSCG00000040857,ENSSSCG00000034815,ENSSSCG00000013421,ENSSSCG00000025323,ENSSSCG00000017346,ENSSSCG00000013638,ENSSSCG00000008303,ENSSSCG00000000743,ENSSSCG00000000190,ENSSSCG00000029059,ENSSSCG00000011226,ENSSSCG00000024126,ENSSSCG00000001701,ENSSSCG00000003189,ENSSSCG00000030798,ENSSSCG00000017817,ENSSSCG00000012961,ENSSSCG00000038359,ENSSSCG00000001379,ENSSSCG00000001679,ENSSSCG00000032242,…
GO:MF	mRNA binding	GO:0003729	0.0000044234864078308855	155	104	11	14702	ENSSSCG00000013638,ENSSSCG00000024126,ENSSSCG00000030798,ENSSSCG00000001679,ENSSSCG00000030255,ENSSSCG00000013538,ENSSSCG00000003385,ENSSSCG00000038947,ENSSSCG00000027224,ENSSSCG00000023409,ENSSSCG00000028516
GO:MF	protein folding chaperone	GO:0044183	0.00014145804349401784	22	104	5	14702	ENSSSCG00000008303,ENSSSCG00000024126,ENSSSCG00000001701,ENSSSCG00000026761,ENSSSCG00000004048
GO:MF	double-stranded RNA binding	GO:0003725	0.0013245984673934418	59	104	6	14702	ENSSSCG00000013638,ENSSSCG00000000190,ENSSSCG00000001701,ENSSSCG00000016077,ENSSSCG00000017957,ENSSSCG00000012365
GO:MF	enzyme binding	GO:0019899	0.0056128587929593675	1336	104	24	14702	ENSSSCG00000034815,ENSSSCG00000030295,ENSSSCG00000000190,ENSSSCG00000036639,ENSSSCG00000001701,ENSSSCG00000003189,ENSSSCG00000028355,ENSSSCG00000007289,ENSSSCG00000030049,ENSSSCG00000001379,ENSSSCG00000001679,ENSSSCG00000016077,ENSSSCG00000010447,ENSSSCG00000037920,ENSSSCG00000027676,ENSSSCG00000012365,ENSSSCG00000033337,ENSSSCG00000032284,ENSSSCG00000009898,ENSSSCG00000004048,ENSSSCG00000008452,…
GO:MF	binding	GO:0005488	0.010949229146627737	10344	104	91	14702	ENSSSCG00000040857,ENSSSCG00000034815,ENSSSCG00000013421,ENSSSCG00000025323,ENSSSCG00000017346,ENSSSCG00000013638,ENSSSCG00000008303,ENSSSCG00000000743,ENSSSCG00000030295,ENSSSCG00000000190,ENSSSCG00000036639,ENSSSCG00000029059,ENSSSCG00000011226,ENSSSCG00000024126,ENSSSCG00000001701,ENSSSCG00000003189,ENSSSCG00000030798,ENSSSCG00000016916,ENSSSCG00000017817,ENSSSCG00000017752,ENSSSCG00000012961,…
GO:MF	mRNA 3'-UTR binding	GO:0003730	0.020113745560841362	58	104	5	14702	ENSSSCG00000013638,ENSSSCG00000024126,ENSSSCG00000030798,ENSSSCG00000023409,ENSSSCG00000028516
GO:MF	unfolded protein binding	GO:0051082	0.02567974508398748	61	104	5	14702	ENSSSCG00000008303,ENSSSCG00000024126,ENSSSCG00000001701,ENSSSCG00000026761,ENSSSCG00000004048
GO:BP	posttranscriptional regulation of gene expression	GO:0010608	0.000212548751949683	305	100	13	14625	ENSSSCG00000013638,ENSSSCG00000030798,ENSSSCG00000038359,ENSSSCG00000001679,ENSSSCG00000030255,ENSSSCG00000009249,ENSSSCG00000033036,ENSSSCG00000009898,ENSSSCG00000039390,ENSSSCG00000008452,ENSSSCG00000010576,ENSSSCG00000023409,ENSSSCG00000028516
GO:BP	positive regulation of establishment of protein localization to telomere	GO:1904851	0.0003507787629067748	9	100	4	14625	ENSSSCG00000008303,ENSSSCG00000024126,ENSSSCG00000026761,ENSSSCG00000004048
GO:BP	regulation of establishment of protein localization to telomere	GO:0070203	0.0005815628815644058	10	100	4	14625	ENSSSCG00000008303,ENSSSCG00000024126,ENSSSCG00000026761,ENSSSCG00000004048
GO:BP	positive regulation of DNA metabolic process	GO:0051054	0.0008358277061931876	144	100	9	14625	ENSSSCG00000008303,ENSSSCG00000024126,ENSSSCG00000001701,ENSSSCG00000030798,ENSSSCG00000009249,ENSSSCG00000037920,ENSSSCG00000026761,ENSSSCG00000004048,ENSSSCG00000030642
GO:BP	positive regulation of protein localization to chromosome, telomeric region	GO:1904816	0.0009090888694232753	11	100	4	14625	ENSSSCG00000008303,ENSSSCG00000024126,ENSSSCG00000026761,ENSSSCG00000004048
GO:BP	regulation of establishment of protein localization to chromosome	GO:0070202	0.0009090888694232753	11	100	4	14625	ENSSSCG00000008303,ENSSSCG00000024126,ENSSSCG00000026761,ENSSSCG00000004048
GO:BP	regulation of DNA biosynthetic process	GO:2000278	0.0015213280362630188	79	100	7	14625	ENSSSCG00000008303,ENSSSCG00000024126,ENSSSCG00000001701,ENSSSCG00000009249,ENSSSCG00000026761,ENSSSCG00000004048,ENSSSCG00000030642
GO:BP	positive regulation of DNA biosynthetic process	GO:2000573	0.0017131486936203114	51	100	6	14625	ENSSSCG00000008303,ENSSSCG00000024126,ENSSSCG00000001701,ENSSSCG00000026761,ENSSSCG00000004048,ENSSSCG00000030642
GO:BP	regulation of protein localization to chromosome, telomeric region	GO:1904814	0.0019490797477815065	13	100	4	14625	ENSSSCG00000008303,ENSSSCG00000024126,ENSSSCG00000026761,ENSSSCG00000004048
GO:BP	establishment of protein localization to telomere	GO:0070200	0.0019490797477815065	13	100	4	14625	ENSSSCG00000008303,ENSSSCG00000024126,ENSSSCG00000026761,ENSSSCG00000004048
GO:BP	regulation of cellular amide metabolic process	GO:0034248	0.002292369872930138	261	100	11	14625	ENSSSCG00000013638,ENSSSCG00000038359,ENSSSCG00000030255,ENSSSCG00000003088,ENSSSCG00000009249,ENSSSCG00000009898,ENSSSCG00000039390,ENSSSCG00000008452,ENSSSCG00000010576,ENSSSCG00000023409,ENSSSCG00000028516
GO:BP	cellular nitrogen compound metabolic process	GO:0034641	0.002858996291643907	4454	100	53	14625	ENSSSCG00000040857,ENSSSCG00000034815,ENSSSCG00000013421,ENSSSCG00000025323,ENSSSCG00000017346,ENSSSCG00000013638,ENSSSCG00000008303,ENSSSCG00000024126,ENSSSCG00000001701,ENSSSCG00000035238,ENSSSCG00000030798,ENSSSCG00000017817,ENSSSCG00000012961,ENSSSCG00000038359,ENSSSCG00000030049,ENSSSCG00000032242,ENSSSCG00000013062,ENSSSCG00000016077,ENSSSCG00000012957,ENSSSCG00000034927,ENSSSCG00000030255,…
GO:BP	regulation of translation	GO:0006417	0.0031564806186467264	217	100	10	14625	ENSSSCG00000013638,ENSSSCG00000038359,ENSSSCG00000030255,ENSSSCG00000009249,ENSSSCG00000009898,ENSSSCG00000039390,ENSSSCG00000008452,ENSSSCG00000010576,ENSSSCG00000023409,ENSSSCG00000028516
GO:BP	telomere maintenance	GO:0000723	0.0036881669246110046	90	100	7	14625	ENSSSCG00000008303,ENSSSCG00000024126,ENSSSCG00000001701,ENSSSCG00000009249,ENSSSCG00000026761,ENSSSCG00000004048,ENSSSCG00000030642
GO:BP	telomere organization	GO:0032200	0.003973332335249845	91	100	7	14625	ENSSSCG00000008303,ENSSSCG00000024126,ENSSSCG00000001701,ENSSSCG00000009249,ENSSSCG00000026761,ENSSSCG00000004048,ENSSSCG00000030642
GO:BP	DNA metabolic process	GO:0006259	0.004271308613042681	603	100	16	14625	ENSSSCG00000008303,ENSSSCG00000024126,ENSSSCG00000001701,ENSSSCG00000030798,ENSSSCG00000012961,ENSSSCG00000013062,ENSSSCG00000016077,ENSSSCG00000009249,ENSSSCG00000037920,ENSSSCG00000026761,ENSSSCG00000035564,ENSSSCG00000013659,ENSSSCG00000037216,ENSSSCG00000004048,ENSSSCG00000030642,ENSSSCG00000003385
GO:BP	positive regulation of cellular protein localization	GO:1903829	0.007317432439071927	187	100	9	14625	ENSSSCG00000008303,ENSSSCG00000036639,ENSSSCG00000024126,ENSSSCG00000001701,ENSSSCG00000037920,ENSSSCG00000026761,ENSSSCG00000012365,ENSSSCG00000004048,ENSSSCG00000003385
GO:BP	regulation of DNA metabolic process	GO:0051052	0.008969631122487404	244	100	10	14625	ENSSSCG00000008303,ENSSSCG00000024126,ENSSSCG00000001701,ENSSSCG00000030798,ENSSSCG00000009249,ENSSSCG00000037920,ENSSSCG00000026761,ENSSSCG00000037216,ENSSSCG00000004048,ENSSSCG00000030642
GO:BP	regulation of cellular protein localization	GO:1903827	0.00960074765374311	364	100	12	14625	ENSSSCG00000008303,ENSSSCG00000036639,ENSSSCG00000024126,ENSSSCG00000001701,ENSSSCG00000028228,ENSSSCG00000037920,ENSSSCG00000026761,ENSSSCG00000012365,ENSSSCG00000004048,ENSSSCG00000035875,ENSSSCG00000003385,ENSSSCG00000002039
GO:BP	cell-cell recognition	GO:0009988	0.010214746572484152	40	100	5	14625	ENSSSCG00000008303,ENSSSCG00000024126,ENSSSCG00000026761,ENSSSCG00000012365,ENSSSCG00000004048
GO:BP	positive regulation of telomere maintenance	GO:0032206	0.010214746572484152	40	100	5	14625	ENSSSCG00000008303,ENSSSCG00000024126,ENSSSCG00000009249,ENSSSCG00000026761,ENSSSCG00000004048
GO:BP	establishment of protein localization to chromosome	GO:0070199	0.01023787846375512	19	100	4	14625	ENSSSCG00000008303,ENSSSCG00000024126,ENSSSCG00000026761,ENSSSCG00000004048
GO:BP	protein folding	GO:0006457	0.011005082482222647	106	100	7	14625	ENSSSCG00000008303,ENSSSCG00000000743,ENSSSCG00000024126,ENSSSCG00000001701,ENSSSCG00000016077,ENSSSCG00000026761,ENSSSCG00000004048
GO:BP	positive regulation of macromolecule metabolic process	GO:0010604	0.015748920732537242	2279	100	33	14625	ENSSSCG00000034815,ENSSSCG00000013638,ENSSSCG00000008303,ENSSSCG00000011226,ENSSSCG00000024126,ENSSSCG00000001701,ENSSSCG00000030798,ENSSSCG00000016916,ENSSSCG00000028355,ENSSSCG00000038359,ENSSSCG00000013062,ENSSSCG00000016077,ENSSSCG00000030255,ENSSSCG00000003088,ENSSSCG00000009249,ENSSSCG00000037920,ENSSSCG00000026761,ENSSSCG00000003771,ENSSSCG00000011640,ENSSSCG00000012365,ENSSSCG00000032284,…
GO:BP	cellular protein localization	GO:0034613	0.016852701482994097	1091	100	21	14625	ENSSSCG00000008303,ENSSSCG00000030295,ENSSSCG00000036639,ENSSSCG00000024126,ENSSSCG00000001701,ENSSSCG00000028228,ENSSSCG00000001679,ENSSSCG00000003088,ENSSSCG00000037920,ENSSSCG00000025534,ENSSSCG00000026761,ENSSSCG00000010726,ENSSSCG00000012365,ENSSSCG00000004048,ENSSSCG00000035875,ENSSSCG00000003385,ENSSSCG00000031541,ENSSSCG00000007088,ENSSSCG00000023409,ENSSSCG00000002039,ENSSSCG00000010253
GO:BP	cellular macromolecule localization	GO:0070727	0.018318455115679647	1097	100	21	14625	ENSSSCG00000008303,ENSSSCG00000030295,ENSSSCG00000036639,ENSSSCG00000024126,ENSSSCG00000001701,ENSSSCG00000028228,ENSSSCG00000001679,ENSSSCG00000003088,ENSSSCG00000037920,ENSSSCG00000025534,ENSSSCG00000026761,ENSSSCG00000010726,ENSSSCG00000012365,ENSSSCG00000004048,ENSSSCG00000035875,ENSSSCG00000003385,ENSSSCG00000031541,ENSSSCG00000007088,ENSSSCG00000023409,ENSSSCG00000002039,ENSSSCG00000010253
GO:BP	DNA biosynthetic process	GO:0071897	0.019916833047448877	116	100	7	14625	ENSSSCG00000008303,ENSSSCG00000024126,ENSSSCG00000001701,ENSSSCG00000009249,ENSSSCG00000026761,ENSSSCG00000004048,ENSSSCG00000030642
GO:BP	organic substance metabolic process	GO:0071704	0.021039008815509793	7944	100	75	14625	ENSSSCG00000040857,ENSSSCG00000034815,ENSSSCG00000013421,ENSSSCG00000025323,ENSSSCG00000017346,ENSSSCG00000013638,ENSSSCG00000008303,ENSSSCG00000000743,ENSSSCG00000011226,ENSSSCG00000024126,ENSSSCG00000001701,ENSSSCG00000003189,ENSSSCG00000028228,ENSSSCG00000035238,ENSSSCG00000030798,ENSSSCG00000016916,ENSSSCG00000017817,ENSSSCG00000012961,ENSSSCG00000028355,ENSSSCG00000007289,ENSSSCG00000038359,…
GO:BP	telomere maintenance via telomerase	GO:0007004	0.022927751629749304	47	100	5	14625	ENSSSCG00000008303,ENSSSCG00000024126,ENSSSCG00000001701,ENSSSCG00000026761,ENSSSCG00000004048
GO:BP	metabolic process	GO:0008152	0.02388365123391621	8291	100	77	14625	ENSSSCG00000040857,ENSSSCG00000034815,ENSSSCG00000013421,ENSSSCG00000025323,ENSSSCG00000017346,ENSSSCG00000013638,ENSSSCG00000008303,ENSSSCG00000000743,ENSSSCG00000011226,ENSSSCG00000024126,ENSSSCG00000001701,ENSSSCG00000003189,ENSSSCG00000028228,ENSSSCG00000035238,ENSSSCG00000030798,ENSSSCG00000016916,ENSSSCG00000017817,ENSSSCG00000012961,ENSSSCG00000028355,ENSSSCG00000007289,ENSSSCG00000038359,…
GO:BP	gene expression	GO:0010467	0.02408349271398496	4105	100	48	14625	ENSSSCG00000040857,ENSSSCG00000034815,ENSSSCG00000013421,ENSSSCG00000025323,ENSSSCG00000017346,ENSSSCG00000013638,ENSSSCG00000011226,ENSSSCG00000001701,ENSSSCG00000030798,ENSSSCG00000017817,ENSSSCG00000028355,ENSSSCG00000038359,ENSSSCG00000030049,ENSSSCG00000001679,ENSSSCG00000032242,ENSSSCG00000013062,ENSSSCG00000016077,ENSSSCG00000012957,ENSSSCG00000034927,ENSSSCG00000030255,ENSSSCG00000003088,…
GO:BP	positive regulation of nitrogen compound metabolic process	GO:0051173	0.026481930230535074	2012	100	30	14625	ENSSSCG00000034815,ENSSSCG00000013638,ENSSSCG00000008303,ENSSSCG00000011226,ENSSSCG00000024126,ENSSSCG00000001701,ENSSSCG00000030798,ENSSSCG00000016916,ENSSSCG00000038359,ENSSSCG00000013062,ENSSSCG00000016077,ENSSSCG00000030255,ENSSSCG00000003088,ENSSSCG00000009249,ENSSSCG00000037920,ENSSSCG00000026761,ENSSSCG00000011640,ENSSSCG00000012365,ENSSSCG00000032284,ENSSSCG00000013659,ENSSSCG00000009898,…
GO:BP	positive regulation of metabolic process	GO:0009893	0.027255015813159464	2449	100	34	14625	ENSSSCG00000034815,ENSSSCG00000013638,ENSSSCG00000008303,ENSSSCG00000011226,ENSSSCG00000024126,ENSSSCG00000001701,ENSSSCG00000030798,ENSSSCG00000016916,ENSSSCG00000028355,ENSSSCG00000038359,ENSSSCG00000013062,ENSSSCG00000016077,ENSSSCG00000030255,ENSSSCG00000003088,ENSSSCG00000009249,ENSSSCG00000037920,ENSSSCG00000026761,ENSSSCG00000013259,ENSSSCG00000003771,ENSSSCG00000011640,ENSSSCG00000012365,…
GO:BP	protein localization to chromosome, telomeric region	GO:0070198	0.027339595997109337	24	100	4	14625	ENSSSCG00000008303,ENSSSCG00000024126,ENSSSCG00000026761,ENSSSCG00000004048
GO:BP	RNA-dependent DNA biosynthetic process	GO:0006278	0.02819563535763713	49	100	5	14625	ENSSSCG00000008303,ENSSSCG00000024126,ENSSSCG00000001701,ENSSSCG00000026761,ENSSSCG00000004048
GO:BP	positive regulation of cellular metabolic process	GO:0031325	0.030115759694819572	2132	100	31	14625	ENSSSCG00000034815,ENSSSCG00000013638,ENSSSCG00000008303,ENSSSCG00000011226,ENSSSCG00000024126,ENSSSCG00000001701,ENSSSCG00000030798,ENSSSCG00000016916,ENSSSCG00000038359,ENSSSCG00000013062,ENSSSCG00000016077,ENSSSCG00000030255,ENSSSCG00000003088,ENSSSCG00000009249,ENSSSCG00000037920,ENSSSCG00000026761,ENSSSCG00000013259,ENSSSCG00000011640,ENSSSCG00000012365,ENSSSCG00000032284,ENSSSCG00000013659,…
GO:BP	positive regulation of macromolecule biosynthetic process	GO:0010557	0.030897821509170392	1228	100	22	14625	ENSSSCG00000013638,ENSSSCG00000008303,ENSSSCG00000024126,ENSSSCG00000001701,ENSSSCG00000038359,ENSSSCG00000013062,ENSSSCG00000030255,ENSSSCG00000003088,ENSSSCG00000009249,ENSSSCG00000037920,ENSSSCG00000026761,ENSSSCG00000011640,ENSSSCG00000009898,ENSSSCG00000004048,ENSSSCG00000030642,ENSSSCG00000000274,ENSSSCG00000003385,ENSSSCG00000027224,ENSSSCG00000008690,ENSSSCG00000038008,ENSSSCG00000008443,…
GO:BP	macromolecule metabolic process	GO:0043170	0.035572192673491085	6793	100	67	14625	ENSSSCG00000040857,ENSSSCG00000034815,ENSSSCG00000013421,ENSSSCG00000025323,ENSSSCG00000017346,ENSSSCG00000013638,ENSSSCG00000008303,ENSSSCG00000000743,ENSSSCG00000011226,ENSSSCG00000024126,ENSSSCG00000001701,ENSSSCG00000003189,ENSSSCG00000028228,ENSSSCG00000030798,ENSSSCG00000016916,ENSSSCG00000017817,ENSSSCG00000012961,ENSSSCG00000028355,ENSSSCG00000007289,ENSSSCG00000038359,ENSSSCG00000030049,…
GO:BP	protein localization to organelle	GO:0033365	0.041981939332023634	567	100	14	14625	ENSSSCG00000008303,ENSSSCG00000030295,ENSSSCG00000024126,ENSSSCG00000028228,ENSSSCG00000037920,ENSSSCG00000026761,ENSSSCG00000010726,ENSSSCG00000012365,ENSSSCG00000004048,ENSSSCG00000035875,ENSSSCG00000003385,ENSSSCG00000031541,ENSSSCG00000023409,ENSSSCG00000010253
GO:BP	mRNA metabolic process	GO:0016071	0.04808928888431374	428	100	12	14625	ENSSSCG00000040857,ENSSSCG00000034815,ENSSSCG00000013421,ENSSSCG00000025323,ENSSSCG00000017346,ENSSSCG00000030798,ENSSSCG00000017817,ENSSSCG00000012957,ENSSSCG00000009249,ENSSSCG00000008127,ENSSSCG00000013538,ENSSSCG00000023409
GO:BP	positive regulation of chromosome organization	GO:2001252	0.048344193248750764	133	100	7	14625	ENSSSCG00000008303,ENSSSCG00000024126,ENSSSCG00000009249,ENSSSCG00000037920,ENSSSCG00000026761,ENSSSCG00000013659,ENSSSCG00000004048
GO:CC	intracellular anatomical structure	GO:0005622	1.667752411788605e-7	9365	95	87	14548	ENSSSCG00000040857,ENSSSCG00000034815,ENSSSCG00000013421,ENSSSCG00000025323,ENSSSCG00000017346,ENSSSCG00000013638,ENSSSCG00000008303,ENSSSCG00000000743,ENSSSCG00000030295,ENSSSCG00000000190,ENSSSCG00000036639,ENSSSCG00000029059,ENSSSCG00000024126,ENSSSCG00000001701,ENSSSCG00000003189,ENSSSCG00000028228,ENSSSCG00000035238,ENSSSCG00000030798,ENSSSCG00000017817,ENSSSCG00000028355,ENSSSCG00000030049,…
GO:CC	protein-containing complex	GO:0032991	3.104860925636303e-7	3610	95	51	14548	ENSSSCG00000040857,ENSSSCG00000034815,ENSSSCG00000025323,ENSSSCG00000017346,ENSSSCG00000013638,ENSSSCG00000008303,ENSSSCG00000011226,ENSSSCG00000024126,ENSSSCG00000001701,ENSSSCG00000003189,ENSSSCG00000028228,ENSSSCG00000016916,ENSSSCG00000017817,ENSSSCG00000007289,ENSSSCG00000001679,ENSSSCG00000013062,ENSSSCG00000006862,ENSSSCG00000017731,ENSSSCG00000016077,ENSSSCG00000012957,ENSSSCG00000010447,…
GO:CC	ribonucleoprotein complex	GO:1990904	0.000005812727815748879	508	95	17	14548	ENSSSCG00000040857,ENSSSCG00000034815,ENSSSCG00000025323,ENSSSCG00000017346,ENSSSCG00000013638,ENSSSCG00000028228,ENSSSCG00000017817,ENSSSCG00000001679,ENSSSCG00000012957,ENSSSCG00000030255,ENSSSCG00000009249,ENSSSCG00000027676,ENSSSCG00000008127,ENSSSCG00000009898,ENSSSCG00000008452,ENSSSCG00000029785,ENSSSCG00000028516
GO:CC	intracellular organelle	GO:0043229	0.000023543947804191046	8224	95	78	14548	ENSSSCG00000040857,ENSSSCG00000034815,ENSSSCG00000013421,ENSSSCG00000025323,ENSSSCG00000017346,ENSSSCG00000013638,ENSSSCG00000008303,ENSSSCG00000000743,ENSSSCG00000030295,ENSSSCG00000000190,ENSSSCG00000036639,ENSSSCG00000029059,ENSSSCG00000024126,ENSSSCG00000001701,ENSSSCG00000003189,ENSSSCG00000028228,ENSSSCG00000035238,ENSSSCG00000030798,ENSSSCG00000017817,ENSSSCG00000028355,ENSSSCG00000030049,…
GO:CC	organelle	GO:0043226	0.000030232275156619275	8445	95	79	14548	ENSSSCG00000040857,ENSSSCG00000034815,ENSSSCG00000013421,ENSSSCG00000025323,ENSSSCG00000017346,ENSSSCG00000013638,ENSSSCG00000008303,ENSSSCG00000000743,ENSSSCG00000030295,ENSSSCG00000000190,ENSSSCG00000036639,ENSSSCG00000029059,ENSSSCG00000024126,ENSSSCG00000001701,ENSSSCG00000003189,ENSSSCG00000028228,ENSSSCG00000035238,ENSSSCG00000030798,ENSSSCG00000017817,ENSSSCG00000028355,ENSSSCG00000030049,…
GO:CC	U2-type spliceosomal complex	GO:0005684	0.000044603285166745035	65	95	7	14548	ENSSSCG00000040857,ENSSSCG00000034815,ENSSSCG00000025323,ENSSSCG00000017346,ENSSSCG00000017817,ENSSSCG00000012957,ENSSSCG00000008127
GO:CC	chaperonin-containing T-complex	GO:0005832	0.00004519053616596113	9	95	4	14548	ENSSSCG00000008303,ENSSSCG00000024126,ENSSSCG00000026761,ENSSSCG00000004048
GO:CC	U2-type precatalytic spliceosome	GO:0071005	0.00005327222737238876	41	95	6	14548	ENSSSCG00000040857,ENSSSCG00000025323,ENSSSCG00000017346,ENSSSCG00000017817,ENSSSCG00000012957,ENSSSCG00000008127
GO:CC	chaperone complex	GO:0101031	0.00007055242079315456	23	95	5	14548	ENSSSCG00000008303,ENSSSCG00000024126,ENSSSCG00000001701,ENSSSCG00000026761,ENSSSCG00000004048
GO:CC	precatalytic spliceosome	GO:0071011	0.00009449564258215759	45	95	6	14548	ENSSSCG00000040857,ENSSSCG00000025323,ENSSSCG00000017346,ENSSSCG00000017817,ENSSSCG00000012957,ENSSSCG00000008127
GO:CC	intracellular organelle lumen	GO:0070013	0.00012587307458971118	3251	95	43	14548	ENSSSCG00000040857,ENSSSCG00000034815,ENSSSCG00000025323,ENSSSCG00000017346,ENSSSCG00000013638,ENSSSCG00000000743,ENSSSCG00000030295,ENSSSCG00000028228,ENSSSCG00000030798,ENSSSCG00000030049,ENSSSCG00000001379,ENSSSCG00000001679,ENSSSCG00000013062,ENSSSCG00000032846,ENSSSCG00000016077,ENSSSCG00000012957,ENSSSCG00000021408,ENSSSCG00000009249,ENSSSCG00000037920,ENSSSCG00000001409,ENSSSCG00000025534,…
GO:CC	organelle lumen	GO:0043233	0.00012587307458971118	3251	95	43	14548	ENSSSCG00000040857,ENSSSCG00000034815,ENSSSCG00000025323,ENSSSCG00000017346,ENSSSCG00000013638,ENSSSCG00000000743,ENSSSCG00000030295,ENSSSCG00000028228,ENSSSCG00000030798,ENSSSCG00000030049,ENSSSCG00000001379,ENSSSCG00000001679,ENSSSCG00000013062,ENSSSCG00000032846,ENSSSCG00000016077,ENSSSCG00000012957,ENSSSCG00000021408,ENSSSCG00000009249,ENSSSCG00000037920,ENSSSCG00000001409,ENSSSCG00000025534,…
GO:CC	membrane-enclosed lumen	GO:0031974	0.00012587307458971118	3251	95	43	14548	ENSSSCG00000040857,ENSSSCG00000034815,ENSSSCG00000025323,ENSSSCG00000017346,ENSSSCG00000013638,ENSSSCG00000000743,ENSSSCG00000030295,ENSSSCG00000028228,ENSSSCG00000030798,ENSSSCG00000030049,ENSSSCG00000001379,ENSSSCG00000001679,ENSSSCG00000013062,ENSSSCG00000032846,ENSSSCG00000016077,ENSSSCG00000012957,ENSSSCG00000021408,ENSSSCG00000009249,ENSSSCG00000037920,ENSSSCG00000001409,ENSSSCG00000025534,…
GO:CC	supramolecular complex	GO:0099080	0.0002158974252667096	655	95	17	14548	ENSSSCG00000008303,ENSSSCG00000000190,ENSSSCG00000024126,ENSSSCG00000028228,ENSSSCG00000028355,ENSSSCG00000001379,ENSSSCG00000010447,ENSSSCG00000026761,ENSSSCG00000010726,ENSSSCG00000004048,ENSSSCG00000008452,ENSSSCG00000013538,ENSSSCG00000017168,ENSSSCG00000027224,ENSSSCG00000008690,ENSSSCG00000023409,ENSSSCG00000028516
GO:CC	microtubule	GO:0005874	0.00038784065223784736	172	95	9	14548	ENSSSCG00000008303,ENSSSCG00000000190,ENSSSCG00000024126,ENSSSCG00000001379,ENSSSCG00000026761,ENSSSCG00000004048,ENSSSCG00000008452,ENSSSCG00000017168,ENSSSCG00000008690
GO:CC	nucleus	GO:0005634	0.0005227295757734126	4598	95	52	14548	ENSSSCG00000040857,ENSSSCG00000034815,ENSSSCG00000013421,ENSSSCG00000025323,ENSSSCG00000017346,ENSSSCG00000013638,ENSSSCG00000000743,ENSSSCG00000030295,ENSSSCG00000029059,ENSSSCG00000001701,ENSSSCG00000003189,ENSSSCG00000028228,ENSSSCG00000030798,ENSSSCG00000017817,ENSSSCG00000030049,ENSSSCG00000001379,ENSSSCG00000001679,ENSSSCG00000032242,ENSSSCG00000013062,ENSSSCG00000032846,ENSSSCG00000012957,…
GO:CC	catalytic step 2 spliceosome	GO:0071013	0.0010315925625642307	67	95	6	14548	ENSSSCG00000040857,ENSSSCG00000025323,ENSSSCG00000017346,ENSSSCG00000017817,ENSSSCG00000012957,ENSSSCG00000008127
GO:CC	nuclear lumen	GO:0031981	0.0011420865302129634	3020	95	39	14548	ENSSSCG00000040857,ENSSSCG00000034815,ENSSSCG00000025323,ENSSSCG00000017346,ENSSSCG00000013638,ENSSSCG00000000743,ENSSSCG00000030295,ENSSSCG00000028228,ENSSSCG00000030798,ENSSSCG00000030049,ENSSSCG00000001679,ENSSSCG00000013062,ENSSSCG00000032846,ENSSSCG00000012957,ENSSSCG00000021408,ENSSSCG00000009249,ENSSSCG00000037920,ENSSSCG00000001409,ENSSSCG00000025534,ENSSSCG00000027676,ENSSSCG00000026761,…
GO:CC	membrane-bounded organelle	GO:0043227	0.0018034840744681777	7507	95	70	14548	ENSSSCG00000040857,ENSSSCG00000034815,ENSSSCG00000013421,ENSSSCG00000025323,ENSSSCG00000017346,ENSSSCG00000013638,ENSSSCG00000000743,ENSSSCG00000030295,ENSSSCG00000036639,ENSSSCG00000029059,ENSSSCG00000001701,ENSSSCG00000003189,ENSSSCG00000028228,ENSSSCG00000035238,ENSSSCG00000030798,ENSSSCG00000017817,ENSSSCG00000028355,ENSSSCG00000030049,ENSSSCG00000001379,ENSSSCG00000001679,ENSSSCG00000032242,…
GO:CC	nucleoplasm	GO:0005654	0.002053051157223473	2730	95	36	14548	ENSSSCG00000040857,ENSSSCG00000034815,ENSSSCG00000025323,ENSSSCG00000017346,ENSSSCG00000013638,ENSSSCG00000000743,ENSSSCG00000030295,ENSSSCG00000028228,ENSSSCG00000030798,ENSSSCG00000030049,ENSSSCG00000001679,ENSSSCG00000013062,ENSSSCG00000032846,ENSSSCG00000012957,ENSSSCG00000021408,ENSSSCG00000009249,ENSSSCG00000037920,ENSSSCG00000001409,ENSSSCG00000025534,ENSSSCG00000026761,ENSSSCG00000013259,…
GO:CC	spliceosomal complex	GO:0005681	0.0041224631309696004	127	95	7	14548	ENSSSCG00000040857,ENSSSCG00000034815,ENSSSCG00000025323,ENSSSCG00000017346,ENSSSCG00000017817,ENSSSCG00000012957,ENSSSCG00000008127
GO:CC	spliceosomal tri-snRNP complex	GO:0097526	0.00418760539176979	25	95	4	14548	ENSSSCG00000040857,ENSSSCG00000017346,ENSSSCG00000017817,ENSSSCG00000008127
GO:CC	U4/U6 x U5 tri-snRNP complex	GO:0046540	0.00418760539176979	25	95	4	14548	ENSSSCG00000040857,ENSSSCG00000017346,ENSSSCG00000017817,ENSSSCG00000008127
GO:CC	intracellular membrane-bounded organelle	GO:0043231	0.005347338696142967	7203	95	67	14548	ENSSSCG00000040857,ENSSSCG00000034815,ENSSSCG00000013421,ENSSSCG00000025323,ENSSSCG00000017346,ENSSSCG00000013638,ENSSSCG00000000743,ENSSSCG00000030295,ENSSSCG00000036639,ENSSSCG00000029059,ENSSSCG00000001701,ENSSSCG00000003189,ENSSSCG00000028228,ENSSSCG00000035238,ENSSSCG00000030798,ENSSSCG00000017817,ENSSSCG00000030049,ENSSSCG00000001379,ENSSSCG00000001679,ENSSSCG00000032242,ENSSSCG00000013062,…
GO:CC	polymeric cytoskeletal fiber	GO:0099513	0.007959806006171771	313	95	10	14548	ENSSSCG00000008303,ENSSSCG00000000190,ENSSSCG00000024126,ENSSSCG00000028355,ENSSSCG00000001379,ENSSSCG00000026761,ENSSSCG00000004048,ENSSSCG00000008452,ENSSSCG00000017168,ENSSSCG00000008690
GO:CC	nuclear body	GO:0016604	0.01959787797733255	576	95	13	14548	ENSSSCG00000034815,ENSSSCG00000017346,ENSSSCG00000032846,ENSSSCG00000012957,ENSSSCG00000021408,ENSSSCG00000013259,ENSSSCG00000030642,ENSSSCG00000010576,ENSSSCG00000003385,ENSSSCG00000027224,ENSSSCG00000008690,ENSSSCG00000038008,ENSSSCG00000008443
GO:CC	supramolecular fiber	GO:0099512	0.02540361611460806	433	95	11	14548	ENSSSCG00000008303,ENSSSCG00000000190,ENSSSCG00000024126,ENSSSCG00000028355,ENSSSCG00000001379,ENSSSCG00000010447,ENSSSCG00000026761,ENSSSCG00000004048,ENSSSCG00000008452,ENSSSCG00000017168,ENSSSCG00000008690
GO:CC	catalytic complex	GO:1902494	0.027808948885765277	952	95	17	14548	ENSSSCG00000040857,ENSSSCG00000025323,ENSSSCG00000017346,ENSSSCG00000003189,ENSSSCG00000017817,ENSSSCG00000007289,ENSSSCG00000013062,ENSSSCG00000017731,ENSSSCG00000012957,ENSSSCG00000014791,ENSSSCG00000008127,ENSSSCG00000027085,ENSSSCG00000032284,ENSSSCG00000037216,ENSSSCG00000030642,ENSSSCG00000036828,ENSSSCG00000002433
GO:CC	supramolecular polymer	GO:0099081	0.02810359116298915	438	95	11	14548	ENSSSCG00000008303,ENSSSCG00000000190,ENSSSCG00000024126,ENSSSCG00000028355,ENSSSCG00000001379,ENSSSCG00000010447,ENSSSCG00000026761,ENSSSCG00000004048,ENSSSCG00000008452,ENSSSCG00000017168,ENSSSCG00000008690
GO:CC	cell body	GO:0044297	0.030511900445453714	174	95	7	14548	ENSSSCG00000008303,ENSSSCG00000024126,ENSSSCG00000001701,ENSSSCG00000016916,ENSSSCG00000001379,ENSSSCG00000026761,ENSSSCG00000004048
GO:CC	spliceosomal snRNP complex	GO:0097525	0.03403625869085604	42	95	4	14548	ENSSSCG00000040857,ENSSSCG00000017346,ENSSSCG00000017817,ENSSSCG00000008127
GO:CC	cytosol	GO:0005829	0.043188468334734845	2398	95	30	14548	ENSSSCG00000040857,ENSSSCG00000017346,ENSSSCG00000008303,ENSSSCG00000000743,ENSSSCG00000030295,ENSSSCG00000024126,ENSSSCG00000001701,ENSSSCG00000028228,ENSSSCG00000001679,ENSSSCG00000032846,ENSSSCG00000016077,ENSSSCG00000030255,ENSSSCG00000014791,ENSSSCG00000001409,ENSSSCG00000025534,ENSSSCG00000026761,ENSSSCG00000013259,ENSSSCG00000033337,ENSSSCG00000009898,ENSSSCG00000004048,ENSSSCG00000001346,…
GO:CC	intracellular non-membrane-bounded organelle	GO:0043232	0.043190537231028316	3008	95	35	14548	ENSSSCG00000025323,ENSSSCG00000013638,ENSSSCG00000008303,ENSSSCG00000000190,ENSSSCG00000036639,ENSSSCG00000024126,ENSSSCG00000028228,ENSSSCG00000028355,ENSSSCG00000001379,ENSSSCG00000032242,ENSSSCG00000013062,ENSSSCG00000006862,ENSSSCG00000010447,ENSSSCG00000037920,ENSSSCG00000027676,ENSSSCG00000026761,ENSSSCG00000010726,ENSSSCG00000017202,ENSSSCG00000012365,ENSSSCG00000009225,ENSSSCG00000013659,…
GO:CC	non-membrane-bounded organelle	GO:0043228	0.043484312369100116	3009	95	35	14548	ENSSSCG00000025323,ENSSSCG00000013638,ENSSSCG00000008303,ENSSSCG00000000190,ENSSSCG00000036639,ENSSSCG00000024126,ENSSSCG00000028228,ENSSSCG00000028355,ENSSSCG00000001379,ENSSSCG00000032242,ENSSSCG00000013062,ENSSSCG00000006862,ENSSSCG00000010447,ENSSSCG00000037920,ENSSSCG00000027676,ENSSSCG00000026761,ENSSSCG00000010726,ENSSSCG00000017202,ENSSSCG00000012365,ENSSSCG00000009225,ENSSSCG00000013659,…
KEGG	Spliceosome	KEGG:03040	0.00008317233227839423	121	70	9	7852	ENSSSCG00000034815,ENSSSCG00000025323,ENSSSCG00000017346,ENSSSCG00000030798,ENSSSCG00000017817,ENSSSCG00000012957,ENSSSCG00000008127,ENSSSCG00000038947,ENSSSCG00000027224
REAC	Association of TriC/CCT with target proteins during biosynthesis	REAC:R-SSC-390471	0.0000658202870580417	7	68	4	7157	ENSSSCG00000008303,ENSSSCG00000024126,ENSSSCG00000026761,ENSSSCG00000004048
REAC	mRNA Splicing - Major Pathway	REAC:R-SSC-72163	0.0003842781649132216	153	68	10	7157	ENSSSCG00000025323,ENSSSCG00000017346,ENSSSCG00000030798,ENSSSCG00000017817,ENSSSCG00000030049,ENSSSCG00000012957,ENSSSCG00000009249,ENSSSCG00000000274,ENSSSCG00000038947,ENSSSCG00000027224
REAC	mRNA Splicing	REAC:R-SSC-72172	0.0005155807554609077	158	68	10	7157	ENSSSCG00000025323,ENSSSCG00000017346,ENSSSCG00000030798,ENSSSCG00000017817,ENSSSCG00000030049,ENSSSCG00000012957,ENSSSCG00000009249,ENSSSCG00000000274,ENSSSCG00000038947,ENSSSCG00000027224
REAC	Metabolism of RNA	REAC:R-SSC-8953854	0.0007805639745998478	448	68	16	7157	ENSSSCG00000025323,ENSSSCG00000017346,ENSSSCG00000028228,ENSSSCG00000030798,ENSSSCG00000017817,ENSSSCG00000030049,ENSSSCG00000017731,ENSSSCG00000012957,ENSSSCG00000009249,ENSSSCG00000027676,ENSSSCG00000017957,ENSSSCG00000013538,ENSSSCG00000000274,ENSSSCG00000038947,ENSSSCG00000027224,ENSSSCG00000002433
REAC	Processing of Capped Intron-Containing Pre-mRNA	REAC:R-SSC-72203	0.004818955650629861	203	68	10	7157	ENSSSCG00000025323,ENSSSCG00000017346,ENSSSCG00000030798,ENSSSCG00000017817,ENSSSCG00000030049,ENSSSCG00000012957,ENSSSCG00000009249,ENSSSCG00000000274,ENSSSCG00000038947,ENSSSCG00000027224
REAC	Chaperonin-mediated protein folding	REAC:R-SSC-390466	0.049825404482586134	31	68	4	7157	ENSSSCG00000008303,ENSSSCG00000024126,ENSSSCG00000026761,ENSSSCG00000004048
REAC	Cooperation of PDCL (PhLP1) and TRiC/CCT in G-protein beta folding	REAC:R-SSC-6814122	0.049825404482586134	31	68	4	7157	ENSSSCG00000008303,ENSSSCG00000024126,ENSSSCG00000026761,ENSSSCG00000004048
REAC	Protein folding	REAC:R-SSC-391251	0.049825404482586134	31	68	4	7157	ENSSSCG00000008303,ENSSSCG00000024126,ENSSSCG00000026761,ENSSSCG00000004048
*Link to the analysis results in g:Profiler:	https://biit.cs.ut.ee/gplink/l/PeRfNiaHSG
