# Supplementary material for: Integrated multi-omics approach reveals novel associations in the rapeseed diet–microbiota–host axis in pigs
Source: ISME Commun. 2024 Apr 23;4(1):ycae061. doi: 10.1093/ismeco/ycae061 (PMC11128262; doi:10.1093/ismeco/ycae061)
Supplement: Table_S8_ycae061 [file table_s8_ycae061.xlsx]

## Sheet: Genes_Subdoligranulum 
initial_alias	converted_alias	name	description	namespace
ENSSSCG00000016077	ENSSSCG00000016077	HSPD1	heat shock protein family D (Hsp60) member 1 [Source:NCBI gene (formerly Entrezgene);Acc:492279]	ARRAYEXPRESS,ENSG
ENSSSCG00000010821	ENSSSCG00000010821	EPRS1	glutamyl-prolyl-tRNA synthetase 1 [Source:VGNC Symbol;Acc:VGNC:96283]	ARRAYEXPRESS,ENSG
ENSSSCG00000010247	ENSSSCG00000010247	DDX21	DExD-box helicase 21 [Source:VGNC Symbol;Acc:VGNC:87215]	ARRAYEXPRESS,ENSG
ENSSSCG00000008484	ENSSSCG00000008484	SRSF7	serine and arginine rich splicing factor 7 [Source:VGNC Symbol;Acc:VGNC:93477]	ARRAYEXPRESS,ENSG
ENSSSCG00000013638	ENSSSCG00000013638	ILF3	interleukin enhancer binding factor 3 [Source:VGNC Symbol;Acc:VGNC:89120]	ARRAYEXPRESS,ENSG
ENSSSCG00000020808	ENSSSCG00000020808	CCT6A	chaperonin containing TCP1 subunit 6A [Source:VGNC Symbol;Acc:VGNC:106569]	ARRAYEXPRESS,ENSG
ENSSSCG00000016275	ENSSSCG00000016275	NCL	nucleolin [Source:VGNC Symbol;Acc:VGNC:96433]	ARRAYEXPRESS,ENSG
ENSSSCG00000008377	ENSSSCG00000008377	CCT4	chaperonin containing TCP1 subunit 4 [Source:VGNC Symbol;Acc:VGNC:86382]	ARRAYEXPRESS,ENSG
ENSSSCG00000014791	ENSSSCG00000014791	RRM1	ribonucleotide reductase catalytic subunit M1 [Source:VGNC Symbol;Acc:VGNC:92461]	ARRAYEXPRESS,ENSG
ENSSSCG00000008619	ENSSSCG00000008619	DDX1	DEAD-box helicase 1 [Source:VGNC Symbol;Acc:VGNC:87213]	ARRAYEXPRESS,ENSG
ENSSSCG00000008452	ENSSSCG00000008452	LRPPRC	leucine rich pentatricopeptide repeat containing [Source:VGNC Symbol;Acc:VGNC:89824]	ARRAYEXPRESS,ENSG
ENSSSCG00000013602	ENSSSCG00000013602	HNRNPM	heteroous nuclear ribonucleoprotein M [Source:VGNC Symbol;Acc:VGNC:88924]	ARRAYEXPRESS,ENSG
ENSSSCG00000004048	ENSSSCG00000004048	TCP1	t-complex 1 [Source:VGNC Symbol;Acc:VGNC:93832]	ARRAYEXPRESS,ENSG
ENSSSCG00000035564	ENSSSCG00000035564	MCM6	minichromosome maintenance complex component 6 [Source:VGNC Symbol;Acc:VGNC:96416]	ARRAYEXPRESS,ENSG
ENSSSCG00000013421	ENSSSCG00000013421	PTBP1	polypyrimidine tract binding protein 1 [Source:VGNC Symbol;Acc:VGNC:100330]	ARRAYEXPRESS,ENSG
ENSSSCG00000004294	ENSSSCG00000004294	SYNCRIP	synaptotagmin binding cytoplasmic RNA interacting protein [Source:VGNC Symbol;Acc:VGNC:103185]	ARRAYEXPRESS,ENSG
ENSSSCG00000025323	ENSSSCG00000025323	SF3B3	splicing factor 3b subunit 3 [Source:VGNC Symbol;Acc:VGNC:92772]	ARRAYEXPRESS,ENSG
ENSSSCG00000010893	ENSSSCG00000010893	ENSSSCG00000010893	complement factor H [Source:NCBI gene (formerly Entrezgene);Acc:397525]	ARRAYEXPRESS,ENSG
ENSSSCG00000026761	ENSSSCG00000026761	CCT8	chaperonin containing TCP1 subunit 8 [Source:VGNC Symbol;Acc:VGNC:86386]	ARRAYEXPRESS,ENSG
ENSSSCG00000027676	ENSSSCG00000027676	NOP56	NOP56 ribonucleoprotein [Source:VGNC Symbol;Acc:VGNC:95703]	ARRAYEXPRESS,ENSG
ENSSSCG00000009043	ENSSSCG00000009043	ABCE1	ATP binding cassette subfamily E member 1 [Source:VGNC Symbol;Acc:VGNC:84965]	ARRAYEXPRESS,ENSG
ENSSSCG00000017752	ENSSSCG00000017752	WSB1	WD repeat and SOCS box containing 1 [Source:VGNC Symbol;Acc:VGNC:94981]	ARRAYEXPRESS,ENSG
ENSSSCG00000017514	ENSSSCG00000017514	KPNB1	karyopherin subunit beta 1 [Source:VGNC Symbol;Acc:VGNC:89567]	ARRAYEXPRESS,ENSG
ENSSSCG00000022225	ENSSSCG00000022225	NOP58	NOP58 ribonucleoprotein [Source:VGNC Symbol;Acc:VGNC:96232]	ARRAYEXPRESS,ENSG
ENSSSCG00000015504	ENSSSCG00000015504	CACYBP	calcyclin binding protein [Source:VGNC Symbol;Acc:VGNC:86133]	ARRAYEXPRESS,ENSG
ENSSSCG00000010576	ENSSSCG00000010576	NOLC1	nucleolar and coiled-body phosphoprotein 1 [Source:VGNC Symbol;Acc:VGNC:90818]	ARRAYEXPRESS,ENSG
ENSSSCG00000000743	ENSSSCG00000000743	FKBP4	FKBP prolyl isomerase 4 [Source:VGNC Symbol;Acc:VGNC:88147]	ARRAYEXPRESS,ENSG
ENSSSCG00000001701	ENSSSCG00000001701	HSP90AB1	heat shock protein 90 alpha family class B member 1 [Source:NCBI gene (formerly Entrezgene);Acc:396742]	ARRAYEXPRESS,ENSG
ENSSSCG00000041731	ENSSSCG00000041731	ENSSSCG00000041731	None	ARRAYEXPRESS,ENSG
ENSSSCG00000032092	ENSSSCG00000032092	DDX5	DEAD-box helicase 5 [Source:VGNC Symbol;Acc:VGNC:87226]	ARRAYEXPRESS,ENSG
ENSSSCG00000002535	ENSSSCG00000002535	HSP90AA1	heat shock protein 90 alpha family class A member 1 [Source:NCBI gene (formerly Entrezgene);Acc:397028]	ARRAYEXPRESS,ENSG

## Sheet: Functions_Subdoligranulum
source	term_name	term_id	adjusted_p_value	negative_log10_of_adjusted_p_value	term_size	query_size	intersection_size	effective_domain_size	intersections
GO:MF	heterocyclic compound binding	GO:1901363	2.0265428089144623e-8	7.693244217740714	4054	29	25	14702	ENSSSCG00000016077,ENSSSCG00000010821,ENSSSCG00000010247,ENSSSCG00000008484,ENSSSCG00000013638,ENSSSCG00000020808,ENSSSCG00000016275,ENSSSCG00000008377,ENSSSCG00000014791,ENSSSCG00000008619,ENSSSCG00000008452,ENSSSCG00000013602,ENSSSCG00000004048,ENSSSCG00000035564,ENSSSCG00000013421,ENSSSCG00000004294,ENSSSCG00000025323,ENSSSCG00000026761,ENSSSCG00000027676,ENSSSCG00000009043,ENSSSCG00000022225,…
GO:MF	organic cyclic compound binding	GO:0097159	2.6915874327304943e-8	7.5699915081255895	4103	29	25	14702	ENSSSCG00000016077,ENSSSCG00000010821,ENSSSCG00000010247,ENSSSCG00000008484,ENSSSCG00000013638,ENSSSCG00000020808,ENSSSCG00000016275,ENSSSCG00000008377,ENSSSCG00000014791,ENSSSCG00000008619,ENSSSCG00000008452,ENSSSCG00000013602,ENSSSCG00000004048,ENSSSCG00000035564,ENSSSCG00000013421,ENSSSCG00000004294,ENSSSCG00000025323,ENSSSCG00000026761,ENSSSCG00000027676,ENSSSCG00000009043,ENSSSCG00000022225,…
GO:MF	RNA binding	GO:0003723	1.3746249806721225e-7	6.861815768044099	751	29	13	14702	ENSSSCG00000016077,ENSSSCG00000010821,ENSSSCG00000010247,ENSSSCG00000013638,ENSSSCG00000016275,ENSSSCG00000008619,ENSSSCG00000008452,ENSSSCG00000013602,ENSSSCG00000013421,ENSSSCG00000027676,ENSSSCG00000022225,ENSSSCG00000001701,ENSSSCG00000032092
GO:MF	unfolded protein binding	GO:0051082	5.203431502147174e-7	6.283710158107218	61	29	6	14702	ENSSSCG00000020808,ENSSSCG00000008377,ENSSSCG00000004048,ENSSSCG00000026761,ENSSSCG00000001701,ENSSSCG00000002535
GO:MF	ATP binding	GO:0005524	0.0000015047333673071928	5.822540448486062	1115	29	14	14702	ENSSSCG00000016077,ENSSSCG00000010821,ENSSSCG00000010247,ENSSSCG00000020808,ENSSSCG00000008377,ENSSSCG00000014791,ENSSSCG00000008619,ENSSSCG00000004048,ENSSSCG00000035564,ENSSSCG00000026761,ENSSSCG00000009043,ENSSSCG00000001701,ENSSSCG00000032092,ENSSSCG00000002535
GO:MF	adenyl ribonucleotide binding	GO:0032559	0.000002169243433558571	5.663691708511903	1147	29	14	14702	ENSSSCG00000016077,ENSSSCG00000010821,ENSSSCG00000010247,ENSSSCG00000020808,ENSSSCG00000008377,ENSSSCG00000014791,ENSSSCG00000008619,ENSSSCG00000004048,ENSSSCG00000035564,ENSSSCG00000026761,ENSSSCG00000009043,ENSSSCG00000001701,ENSSSCG00000032092,ENSSSCG00000002535
GO:MF	adenyl nucleotide binding	GO:0030554	0.0000023727794730374994	5.6247426233896585	1155	29	14	14702	ENSSSCG00000016077,ENSSSCG00000010821,ENSSSCG00000010247,ENSSSCG00000020808,ENSSSCG00000008377,ENSSSCG00000014791,ENSSSCG00000008619,ENSSSCG00000004048,ENSSSCG00000035564,ENSSSCG00000026761,ENSSSCG00000009043,ENSSSCG00000001701,ENSSSCG00000032092,ENSSSCG00000002535
GO:MF	protein folding chaperone	GO:0044183	0.000025929570359891415	4.586204679214999	22	29	4	14702	ENSSSCG00000008377,ENSSSCG00000004048,ENSSSCG00000026761,ENSSSCG00000001701
GO:MF	double-stranded RNA binding	GO:0003725	0.000028739536901747244	4.5415202342058345	59	29	5	14702	ENSSSCG00000016077,ENSSSCG00000010247,ENSSSCG00000013638,ENSSSCG00000008619,ENSSSCG00000001701
GO:MF	purine ribonucleoside triphosphate binding	GO:0035639	0.0000327395541550228	4.484927239075934	1419	29	14	14702	ENSSSCG00000016077,ENSSSCG00000010821,ENSSSCG00000010247,ENSSSCG00000020808,ENSSSCG00000008377,ENSSSCG00000014791,ENSSSCG00000008619,ENSSSCG00000004048,ENSSSCG00000035564,ENSSSCG00000026761,ENSSSCG00000009043,ENSSSCG00000001701,ENSSSCG00000032092,ENSSSCG00000002535
GO:MF	purine ribonucleotide binding	GO:0032555	0.000044856279420932144	4.348176751572684	1455	29	14	14702	ENSSSCG00000016077,ENSSSCG00000010821,ENSSSCG00000010247,ENSSSCG00000020808,ENSSSCG00000008377,ENSSSCG00000014791,ENSSSCG00000008619,ENSSSCG00000004048,ENSSSCG00000035564,ENSSSCG00000026761,ENSSSCG00000009043,ENSSSCG00000001701,ENSSSCG00000032092,ENSSSCG00000002535
GO:MF	ribonucleotide binding	GO:0032553	0.00004972267439186494	4.303445520368421	1467	29	14	14702	ENSSSCG00000016077,ENSSSCG00000010821,ENSSSCG00000010247,ENSSSCG00000020808,ENSSSCG00000008377,ENSSSCG00000014791,ENSSSCG00000008619,ENSSSCG00000004048,ENSSSCG00000035564,ENSSSCG00000026761,ENSSSCG00000009043,ENSSSCG00000001701,ENSSSCG00000032092,ENSSSCG00000002535
GO:MF	purine nucleotide binding	GO:0017076	0.000051448464965930497	4.2886275784675565	1471	29	14	14702	ENSSSCG00000016077,ENSSSCG00000010821,ENSSSCG00000010247,ENSSSCG00000020808,ENSSSCG00000008377,ENSSSCG00000014791,ENSSSCG00000008619,ENSSSCG00000004048,ENSSSCG00000035564,ENSSSCG00000026761,ENSSSCG00000009043,ENSSSCG00000001701,ENSSSCG00000032092,ENSSSCG00000002535
GO:MF	nucleic acid binding	GO:0003676	0.00012354855769661409	3.9081623201773845	2464	29	17	14702	ENSSSCG00000016077,ENSSSCG00000010821,ENSSSCG00000010247,ENSSSCG00000008484,ENSSSCG00000013638,ENSSSCG00000016275,ENSSSCG00000008619,ENSSSCG00000008452,ENSSSCG00000013602,ENSSSCG00000035564,ENSSSCG00000013421,ENSSSCG00000004294,ENSSSCG00000025323,ENSSSCG00000027676,ENSSSCG00000022225,ENSSSCG00000001701,ENSSSCG00000032092
GO:MF	ATPase	GO:0016887	0.00013288392038314872	3.8765275676754696	375	29	8	14702	ENSSSCG00000016077,ENSSSCG00000010247,ENSSSCG00000020808,ENSSSCG00000008619,ENSSSCG00000004048,ENSSSCG00000035564,ENSSSCG00000009043,ENSSSCG00000032092
GO:MF	carbohydrate derivative binding	GO:0097367	0.00020795851644136017	3.682023289447869	1646	29	14	14702	ENSSSCG00000016077,ENSSSCG00000010821,ENSSSCG00000010247,ENSSSCG00000020808,ENSSSCG00000008377,ENSSSCG00000014791,ENSSSCG00000008619,ENSSSCG00000004048,ENSSSCG00000035564,ENSSSCG00000026761,ENSSSCG00000009043,ENSSSCG00000001701,ENSSSCG00000032092,ENSSSCG00000002535
GO:MF	nucleotide binding	GO:0000166	0.00021911616009020308	3.6593255914981992	1653	29	14	14702	ENSSSCG00000016077,ENSSSCG00000010821,ENSSSCG00000010247,ENSSSCG00000020808,ENSSSCG00000008377,ENSSSCG00000014791,ENSSSCG00000008619,ENSSSCG00000004048,ENSSSCG00000035564,ENSSSCG00000026761,ENSSSCG00000009043,ENSSSCG00000001701,ENSSSCG00000032092,ENSSSCG00000002535
GO:MF	nucleoside phosphate binding	GO:1901265	0.00021911616009020308	3.6593255914981992	1653	29	14	14702	ENSSSCG00000016077,ENSSSCG00000010821,ENSSSCG00000010247,ENSSSCG00000020808,ENSSSCG00000008377,ENSSSCG00000014791,ENSSSCG00000008619,ENSSSCG00000004048,ENSSSCG00000035564,ENSSSCG00000026761,ENSSSCG00000009043,ENSSSCG00000001701,ENSSSCG00000032092,ENSSSCG00000002535
GO:MF	protein domain specific binding	GO:0019904	0.00030189581294495397	3.520142910254517	418	29	8	14702	ENSSSCG00000008484,ENSSSCG00000014791,ENSSSCG00000013602,ENSSSCG00000017514,ENSSSCG00000015504,ENSSSCG00000001701,ENSSSCG00000032092,ENSSSCG00000002535
GO:MF	anion binding	GO:0043168	0.0005532335698346757	3.257091475071004	1783	29	14	14702	ENSSSCG00000016077,ENSSSCG00000010821,ENSSSCG00000010247,ENSSSCG00000020808,ENSSSCG00000008377,ENSSSCG00000014791,ENSSSCG00000008619,ENSSSCG00000004048,ENSSSCG00000035564,ENSSSCG00000026761,ENSSSCG00000009043,ENSSSCG00000001701,ENSSSCG00000032092,ENSSSCG00000002535
GO:MF	small molecule binding	GO:0036094	0.0010500031531398147	2.9788093967499036	1880	29	14	14702	ENSSSCG00000016077,ENSSSCG00000010821,ENSSSCG00000010247,ENSSSCG00000020808,ENSSSCG00000008377,ENSSSCG00000014791,ENSSSCG00000008619,ENSSSCG00000004048,ENSSSCG00000035564,ENSSSCG00000026761,ENSSSCG00000009043,ENSSSCG00000001701,ENSSSCG00000032092,ENSSSCG00000002535
GO:MF	ubiquitin protein ligase binding	GO:0031625	0.0011118922100568497	2.9539373124360773	220	29	6	14702	ENSSSCG00000016077,ENSSSCG00000008452,ENSSSCG00000004048,ENSSSCG00000015504,ENSSSCG00000001701,ENSSSCG00000002535
GO:MF	protein binding	GO:0005515	0.001582218566874961	2.800733523473516	6623	29	25	14702	ENSSSCG00000016077,ENSSSCG00000010821,ENSSSCG00000010247,ENSSSCG00000008484,ENSSSCG00000020808,ENSSSCG00000016275,ENSSSCG00000008377,ENSSSCG00000014791,ENSSSCG00000008619,ENSSSCG00000008452,ENSSSCG00000013602,ENSSSCG00000004048,ENSSSCG00000035564,ENSSSCG00000025323,ENSSSCG00000026761,ENSSSCG00000027676,ENSSSCG00000017752,ENSSSCG00000017514,ENSSSCG00000022225,ENSSSCG00000015504,ENSSSCG00000010576,…
GO:MF	ubiquitin-like protein ligase binding	GO:0044389	0.0015863745214659845	2.7995942738882227	234	29	6	14702	ENSSSCG00000016077,ENSSSCG00000008452,ENSSSCG00000004048,ENSSSCG00000015504,ENSSSCG00000001701,ENSSSCG00000002535
GO:MF	snoRNA binding	GO:0030515	0.0019482362288486994	2.7103583848981763	19	29	3	14702	ENSSSCG00000010247,ENSSSCG00000027676,ENSSSCG00000022225
GO:MF	RNA helicase activity	GO:0003724	0.004042476520071209	2.393352493928209	24	29	3	14702	ENSSSCG00000010247,ENSSSCG00000008619,ENSSSCG00000032092
GO:MF	disordered domain specific binding	GO:0097718	0.0051791459665390905	2.285741848864487	26	29	3	14702	ENSSSCG00000014791,ENSSSCG00000001701,ENSSSCG00000002535
GO:MF	enzyme binding	GO:0019899	0.007382468338253851	2.131798406950236	1336	29	11	14702	ENSSSCG00000016077,ENSSSCG00000010821,ENSSSCG00000016275,ENSSSCG00000008452,ENSSSCG00000004048,ENSSSCG00000027676,ENSSSCG00000017514,ENSSSCG00000022225,ENSSSCG00000015504,ENSSSCG00000001701,ENSSSCG00000002535
GO:MF	binding	GO:0005488	0.010981222901787584	1.9593492928618153	10344	29	29	14702	ENSSSCG00000016077,ENSSSCG00000010821,ENSSSCG00000010247,ENSSSCG00000008484,ENSSSCG00000013638,ENSSSCG00000020808,ENSSSCG00000016275,ENSSSCG00000008377,ENSSSCG00000014791,ENSSSCG00000008619,ENSSSCG00000008452,ENSSSCG00000013602,ENSSSCG00000004048,ENSSSCG00000035564,ENSSSCG00000013421,ENSSSCG00000004294,ENSSSCG00000025323,ENSSSCG00000026761,ENSSSCG00000027676,ENSSSCG00000009043,ENSSSCG00000017752,…
GO:MF	helicase activity	GO:0004386	0.015705951726435134	1.8039357417222968	106	29	4	14702	ENSSSCG00000010247,ENSSSCG00000008619,ENSSSCG00000035564,ENSSSCG00000032092
GO:MF	ATPase, acting on DNA	GO:0008094	0.03475803897074463	1.4589447341856616	130	29	4	14702	ENSSSCG00000010247,ENSSSCG00000008619,ENSSSCG00000035564,ENSSSCG00000032092
GO:MF	histone methyltransferase binding	GO:1990226	0.03990913328110667	1.3989277038200867	9	29	2	14702	ENSSSCG00000027676,ENSSSCG00000001701
GO:BP	protein folding	GO:0006457	1.7478085892616866e-8	7.757506130728597	106	27	8	14625	ENSSSCG00000016077,ENSSSCG00000020808,ENSSSCG00000008377,ENSSSCG00000004048,ENSSSCG00000026761,ENSSSCG00000000743,ENSSSCG00000001701,ENSSSCG00000002535
GO:BP	telomere maintenance via telomerase	GO:0007004	0.00003194477065009194	4.495600225570879	47	27	5	14625	ENSSSCG00000008377,ENSSSCG00000004048,ENSSSCG00000026761,ENSSSCG00000001701,ENSSSCG00000002535
GO:BP	RNA-dependent DNA biosynthetic process	GO:0006278	0.000039611841526166016	4.402174967086703	49	27	5	14625	ENSSSCG00000008377,ENSSSCG00000004048,ENSSSCG00000026761,ENSSSCG00000001701,ENSSSCG00000002535
GO:BP	positive regulation of DNA biosynthetic process	GO:2000573	0.000048674768276005445	4.31269610733113	51	27	5	14625	ENSSSCG00000008377,ENSSSCG00000004048,ENSSSCG00000026761,ENSSSCG00000001701,ENSSSCG00000002535
GO:BP	telomere maintenance via telomere lengthening	GO:0010833	0.00007865468157047628	4.10427542282181	56	27	5	14625	ENSSSCG00000008377,ENSSSCG00000004048,ENSSSCG00000026761,ENSSSCG00000001701,ENSSSCG00000002535
GO:BP	positive regulation of telomerase activity	GO:0051973	0.00037012555029065805	3.431650933907221	30	27	4	14625	ENSSSCG00000008377,ENSSSCG00000004048,ENSSSCG00000001701,ENSSSCG00000002535
GO:BP	nucleobase-containing compound metabolic process	GO:0006139	0.0003755051709508232	3.4253840781007017	3813	27	20	14625	ENSSSCG00000016077,ENSSSCG00000010821,ENSSSCG00000010247,ENSSSCG00000008484,ENSSSCG00000013638,ENSSSCG00000016275,ENSSSCG00000008377,ENSSSCG00000014791,ENSSSCG00000008619,ENSSSCG00000008452,ENSSSCG00000013602,ENSSSCG00000004048,ENSSSCG00000035564,ENSSSCG00000013421,ENSSSCG00000025323,ENSSSCG00000026761,ENSSSCG00000009043,ENSSSCG00000001701,ENSSSCG00000032092,ENSSSCG00000002535
GO:BP	regulation of DNA biosynthetic process	GO:2000278	0.0004508552311203077	3.345962886988164	79	27	5	14625	ENSSSCG00000008377,ENSSSCG00000004048,ENSSSCG00000026761,ENSSSCG00000001701,ENSSSCG00000002535
GO:BP	heterocycle metabolic process	GO:0046483	0.0005375938636712692	3.2695456971508765	3891	27	20	14625	ENSSSCG00000016077,ENSSSCG00000010821,ENSSSCG00000010247,ENSSSCG00000008484,ENSSSCG00000013638,ENSSSCG00000016275,ENSSSCG00000008377,ENSSSCG00000014791,ENSSSCG00000008619,ENSSSCG00000008452,ENSSSCG00000013602,ENSSSCG00000004048,ENSSSCG00000035564,ENSSSCG00000013421,ENSSSCG00000025323,ENSSSCG00000026761,ENSSSCG00000009043,ENSSSCG00000001701,ENSSSCG00000032092,ENSSSCG00000002535
GO:BP	cellular aromatic compound metabolic process	GO:0006725	0.0006499043013756325	3.187150588656071	3933	27	20	14625	ENSSSCG00000016077,ENSSSCG00000010821,ENSSSCG00000010247,ENSSSCG00000008484,ENSSSCG00000013638,ENSSSCG00000016275,ENSSSCG00000008377,ENSSSCG00000014791,ENSSSCG00000008619,ENSSSCG00000008452,ENSSSCG00000013602,ENSSSCG00000004048,ENSSSCG00000035564,ENSSSCG00000013421,ENSSSCG00000025323,ENSSSCG00000026761,ENSSSCG00000009043,ENSSSCG00000001701,ENSSSCG00000032092,ENSSSCG00000002535
GO:BP	nucleic acid metabolic process	GO:0090304	0.0006923982246054619	3.15964405437989	3509	27	19	14625	ENSSSCG00000016077,ENSSSCG00000010821,ENSSSCG00000010247,ENSSSCG00000008484,ENSSSCG00000013638,ENSSSCG00000016275,ENSSSCG00000008377,ENSSSCG00000008619,ENSSSCG00000008452,ENSSSCG00000013602,ENSSSCG00000004048,ENSSSCG00000035564,ENSSSCG00000013421,ENSSSCG00000025323,ENSSSCG00000026761,ENSSSCG00000009043,ENSSSCG00000001701,ENSSSCG00000032092,ENSSSCG00000002535
GO:BP	positive regulation of establishment of protein localization to telomere	GO:1904851	0.0007089317508143521	3.1493955725340217	9	27	3	14625	ENSSSCG00000008377,ENSSSCG00000004048,ENSSSCG00000026761
GO:BP	cellular nitrogen compound metabolic process	GO:0034641	0.0008032971668026544	3.0951237647733603	4454	27	21	14625	ENSSSCG00000016077,ENSSSCG00000010821,ENSSSCG00000010247,ENSSSCG00000008484,ENSSSCG00000013638,ENSSSCG00000016275,ENSSSCG00000008377,ENSSSCG00000014791,ENSSSCG00000008619,ENSSSCG00000008452,ENSSSCG00000013602,ENSSSCG00000004048,ENSSSCG00000035564,ENSSSCG00000013421,ENSSSCG00000025323,ENSSSCG00000026761,ENSSSCG00000009043,ENSSSCG00000010576,ENSSSCG00000001701,ENSSSCG00000032092,ENSSSCG00000002535
GO:BP	telomere maintenance	GO:0000723	0.0008671172565340373	3.0619221707793414	90	27	5	14625	ENSSSCG00000008377,ENSSSCG00000004048,ENSSSCG00000026761,ENSSSCG00000001701,ENSSSCG00000002535
GO:BP	telomere organization	GO:0032200	0.0009163783060287096	3.0379252006737603	91	27	5	14625	ENSSSCG00000008377,ENSSSCG00000004048,ENSSSCG00000026761,ENSSSCG00000001701,ENSSSCG00000002535
GO:BP	regulation of establishment of protein localization to telomere	GO:0070203	0.0010115131211285088	2.9950284792829462	10	27	3	14625	ENSSSCG00000008377,ENSSSCG00000004048,ENSSSCG00000026761
GO:BP	regulation of telomerase activity	GO:0051972	0.00109834263296103	2.959262158618258	39	27	4	14625	ENSSSCG00000008377,ENSSSCG00000004048,ENSSSCG00000001701,ENSSSCG00000002535
GO:BP	organic cyclic compound metabolic process	GO:1901360	0.0011175645170082849	2.9517273956484718	4056	27	20	14625	ENSSSCG00000016077,ENSSSCG00000010821,ENSSSCG00000010247,ENSSSCG00000008484,ENSSSCG00000013638,ENSSSCG00000016275,ENSSSCG00000008377,ENSSSCG00000014791,ENSSSCG00000008619,ENSSSCG00000008452,ENSSSCG00000013602,ENSSSCG00000004048,ENSSSCG00000035564,ENSSSCG00000013421,ENSSSCG00000025323,ENSSSCG00000026761,ENSSSCG00000009043,ENSSSCG00000001701,ENSSSCG00000032092,ENSSSCG00000002535
GO:BP	DNA metabolic process	GO:0006259	0.0011827695065281334	2.9270998807279947	603	27	9	14625	ENSSSCG00000016077,ENSSSCG00000010247,ENSSSCG00000008377,ENSSSCG00000008619,ENSSSCG00000004048,ENSSSCG00000035564,ENSSSCG00000026761,ENSSSCG00000001701,ENSSSCG00000002535
GO:BP	regulation of establishment of protein localization to chromosome	GO:0070202	0.001389118729600449	2.857260633019296	11	27	3	14625	ENSSSCG00000008377,ENSSSCG00000004048,ENSSSCG00000026761
GO:BP	positive regulation of protein localization to chromosome, telomeric region	GO:1904816	0.001389118729600449	2.857260633019296	11	27	3	14625	ENSSSCG00000008377,ENSSSCG00000004048,ENSSSCG00000026761
GO:BP	regulation of protein localization to chromosome, telomeric region	GO:1904814	0.0024018827143236464	2.61944820333014	13	27	3	14625	ENSSSCG00000008377,ENSSSCG00000004048,ENSSSCG00000026761
GO:BP	establishment of protein localization to telomere	GO:0070200	0.0024018827143236464	2.61944820333014	13	27	3	14625	ENSSSCG00000008377,ENSSSCG00000004048,ENSSSCG00000026761
GO:BP	DNA biosynthetic process	GO:0071897	0.003062689926385443	2.513896969917672	116	27	5	14625	ENSSSCG00000008377,ENSSSCG00000004048,ENSSSCG00000026761,ENSSSCG00000001701,ENSSSCG00000002535
GO:BP	protein stabilization	GO:0050821	0.00478792457445445	2.319852699776955	127	27	5	14625	ENSSSCG00000016077,ENSSSCG00000008377,ENSSSCG00000004048,ENSSSCG00000026761,ENSSSCG00000002535
GO:BP	establishment of protein localization to chromosome	GO:0070199	0.008077945542513537	2.092699078953303	19	27	3	14625	ENSSSCG00000008377,ENSSSCG00000004048,ENSSSCG00000026761
GO:BP	positive regulation of DNA metabolic process	GO:0051054	0.008867064307754736	2.052220141833925	144	27	5	14625	ENSSSCG00000008377,ENSSSCG00000004048,ENSSSCG00000026761,ENSSSCG00000001701,ENSSSCG00000002535
GO:BP	protein localization to chromosome, telomeric region	GO:0070198	0.01676927224267287	1.7754857846121306	24	27	3	14625	ENSSSCG00000008377,ENSSSCG00000004048,ENSSSCG00000026761
GO:BP	posttranscriptional regulation of gene expression	GO:0010608	0.024275110151118925	1.614838790754063	305	27	6	14625	ENSSSCG00000010821,ENSSSCG00000013638,ENSSSCG00000016275,ENSSSCG00000008452,ENSSSCG00000010576,ENSSSCG00000032092
GO:BP	positive regulation of telomere maintenance via telomerase	GO:0032212	0.02700903844177483	1.5684908770070949	28	27	3	14625	ENSSSCG00000008377,ENSSSCG00000004048,ENSSSCG00000026761
GO:BP	binding of sperm to zona pellucida	GO:0007339	0.02700903844177483	1.5684908770070949	28	27	3	14625	ENSSSCG00000008377,ENSSSCG00000004048,ENSSSCG00000026761
GO:BP	positive regulation of telomerase RNA localization to Cajal body	GO:1904874	0.029770893844978514	1.5262081258465832	4	27	2	14625	ENSSSCG00000008377,ENSSSCG00000004048
GO:BP	positive regulation of telomere maintenance via telomere lengthening	GO:1904358	0.03339043800185266	1.4763778840142114	30	27	3	14625	ENSSSCG00000008377,ENSSSCG00000004048,ENSSSCG00000026761
GO:BP	sperm-egg recognition	GO:0035036	0.036922510918691004	1.43270877240636	31	27	3	14625	ENSSSCG00000008377,ENSSSCG00000004048,ENSSSCG00000026761
GO:BP	toxin transport	GO:1901998	0.04897219334401139	1.3100504445652126	34	27	3	14625	ENSSSCG00000008377,ENSSSCG00000004048,ENSSSCG00000026761
GO:BP	myeloid dendritic cell cytokine production	GO:0002372	0.049561614104826346	1.3048545581191326	5	27	2	14625	ENSSSCG00000010247,ENSSSCG00000008619
GO:BP	positive regulation of myeloid dendritic cell cytokine production	GO:0002735	0.049561614104826346	1.3048545581191326	5	27	2	14625	ENSSSCG00000010247,ENSSSCG00000008619
GO:BP	telomerase holoenzyme complex assembly	GO:1905323	0.049561614104826346	1.3048545581191326	5	27	2	14625	ENSSSCG00000001701,ENSSSCG00000002535
GO:BP	scaRNA localization to Cajal body	GO:0090666	0.049561614104826346	1.3048545581191326	5	27	2	14625	ENSSSCG00000008377,ENSSSCG00000004048
GO:BP	regulation of myeloid dendritic cell cytokine production	GO:0002733	0.049561614104826346	1.3048545581191326	5	27	2	14625	ENSSSCG00000010247,ENSSSCG00000008619
GO:CC	ribonucleoprotein complex	GO:1990904	0.000002162412667025552	5.6650614232827	508	27	10	14548	ENSSSCG00000010821,ENSSSCG00000013638,ENSSSCG00000016275,ENSSSCG00000008619,ENSSSCG00000008452,ENSSSCG00000013602,ENSSSCG00000025323,ENSSSCG00000027676,ENSSSCG00000022225,ENSSSCG00000032092
GO:CC	chaperone complex	GO:0101031	0.00001441841268855145	4.841082548115019	23	27	4	14548	ENSSSCG00000008377,ENSSSCG00000004048,ENSSSCG00000026761,ENSSSCG00000001701
GO:CC	protein-containing complex	GO:0032991	0.000018202888963006796	4.7398596800850346	3610	27	20	14548	ENSSSCG00000016077,ENSSSCG00000010821,ENSSSCG00000013638,ENSSSCG00000016275,ENSSSCG00000008377,ENSSSCG00000014791,ENSSSCG00000008619,ENSSSCG00000008452,ENSSSCG00000013602,ENSSSCG00000004048,ENSSSCG00000035564,ENSSSCG00000025323,ENSSSCG00000026761,ENSSSCG00000027676,ENSSSCG00000017514,ENSSSCG00000022225,ENSSSCG00000015504,ENSSSCG00000001701,ENSSSCG00000032092,ENSSSCG00000002535
GO:CC	membrane-enclosed lumen	GO:0031974	0.00002452545064960752	4.6103830038118385	3251	27	19	14548	ENSSSCG00000016077,ENSSSCG00000010247,ENSSSCG00000008484,ENSSSCG00000013638,ENSSSCG00000016275,ENSSSCG00000008377,ENSSSCG00000008619,ENSSSCG00000008452,ENSSSCG00000013602,ENSSSCG00000035564,ENSSSCG00000025323,ENSSSCG00000026761,ENSSSCG00000027676,ENSSSCG00000017514,ENSSSCG00000022225,ENSSSCG00000015504,ENSSSCG00000010576,ENSSSCG00000000743,ENSSSCG00000032092
GO:CC	intracellular organelle lumen	GO:0070013	0.00002452545064960752	4.6103830038118385	3251	27	19	14548	ENSSSCG00000016077,ENSSSCG00000010247,ENSSSCG00000008484,ENSSSCG00000013638,ENSSSCG00000016275,ENSSSCG00000008377,ENSSSCG00000008619,ENSSSCG00000008452,ENSSSCG00000013602,ENSSSCG00000035564,ENSSSCG00000025323,ENSSSCG00000026761,ENSSSCG00000027676,ENSSSCG00000017514,ENSSSCG00000022225,ENSSSCG00000015504,ENSSSCG00000010576,ENSSSCG00000000743,ENSSSCG00000032092
GO:CC	organelle lumen	GO:0043233	0.00002452545064960752	4.6103830038118385	3251	27	19	14548	ENSSSCG00000016077,ENSSSCG00000010247,ENSSSCG00000008484,ENSSSCG00000013638,ENSSSCG00000016275,ENSSSCG00000008377,ENSSSCG00000008619,ENSSSCG00000008452,ENSSSCG00000013602,ENSSSCG00000035564,ENSSSCG00000025323,ENSSSCG00000026761,ENSSSCG00000027676,ENSSSCG00000017514,ENSSSCG00000022225,ENSSSCG00000015504,ENSSSCG00000010576,ENSSSCG00000000743,ENSSSCG00000032092
GO:CC	zona pellucida receptor complex	GO:0002199	0.00003520421622489893	4.45340532022772	7	27	3	14548	ENSSSCG00000008377,ENSSSCG00000004048,ENSSSCG00000026761
GO:CC	nuclear lumen	GO:0031981	0.00005792359205441203	4.23714451378194	3020	27	18	14548	ENSSSCG00000010247,ENSSSCG00000008484,ENSSSCG00000013638,ENSSSCG00000016275,ENSSSCG00000008377,ENSSSCG00000008619,ENSSSCG00000008452,ENSSSCG00000013602,ENSSSCG00000035564,ENSSSCG00000025323,ENSSSCG00000026761,ENSSSCG00000027676,ENSSSCG00000017514,ENSSSCG00000022225,ENSSSCG00000015504,ENSSSCG00000010576,ENSSSCG00000000743,ENSSSCG00000032092
GO:CC	chaperonin-containing T-complex	GO:0005832	0.00008428115478385097	4.074269522508426	9	27	3	14548	ENSSSCG00000008377,ENSSSCG00000004048,ENSSSCG00000026761
GO:CC	nucleoplasm	GO:0005654	0.0006343643850226954	3.197661207503661	2730	27	16	14548	ENSSSCG00000010247,ENSSSCG00000008484,ENSSSCG00000013638,ENSSSCG00000016275,ENSSSCG00000008377,ENSSSCG00000008619,ENSSSCG00000013602,ENSSSCG00000035564,ENSSSCG00000025323,ENSSSCG00000026761,ENSSSCG00000017514,ENSSSCG00000022225,ENSSSCG00000015504,ENSSSCG00000010576,ENSSSCG00000000743,ENSSSCG00000032092
GO:CC	intracellular anatomical structure	GO:0005622	0.0011965586427497479	2.922066011970296	9365	27	27	14548	ENSSSCG00000016077,ENSSSCG00000010821,ENSSSCG00000010247,ENSSSCG00000008484,ENSSSCG00000013638,ENSSSCG00000020808,ENSSSCG00000016275,ENSSSCG00000008377,ENSSSCG00000014791,ENSSSCG00000008619,ENSSSCG00000008452,ENSSSCG00000013602,ENSSSCG00000004048,ENSSSCG00000035564,ENSSSCG00000013421,ENSSSCG00000025323,ENSSSCG00000026761,ENSSSCG00000027676,ENSSSCG00000009043,ENSSSCG00000017514,ENSSSCG00000022225,…
GO:CC	nucleus	GO:0005634	0.0012564992809809834	2.900837755591963	4598	27	20	14548	ENSSSCG00000010247,ENSSSCG00000008484,ENSSSCG00000013638,ENSSSCG00000016275,ENSSSCG00000008377,ENSSSCG00000008619,ENSSSCG00000008452,ENSSSCG00000013602,ENSSSCG00000035564,ENSSSCG00000013421,ENSSSCG00000025323,ENSSSCG00000026761,ENSSSCG00000027676,ENSSSCG00000017514,ENSSSCG00000022225,ENSSSCG00000015504,ENSSSCG00000010576,ENSSSCG00000000743,ENSSSCG00000001701,ENSSSCG00000032092
GO:CC	nucleolus	GO:0005730	0.0029079530091201673	2.536412615710077	653	27	8	14548	ENSSSCG00000010247,ENSSSCG00000013638,ENSSSCG00000016275,ENSSSCG00000025323,ENSSSCG00000027676,ENSSSCG00000022225,ENSSSCG00000010576,ENSSSCG00000032092
GO:CC	intracellular membrane-bounded organelle	GO:0043231	0.003489947952979886	2.4571810498036233	7203	27	24	14548	ENSSSCG00000016077,ENSSSCG00000010247,ENSSSCG00000008484,ENSSSCG00000013638,ENSSSCG00000016275,ENSSSCG00000008377,ENSSSCG00000008619,ENSSSCG00000008452,ENSSSCG00000013602,ENSSSCG00000004048,ENSSSCG00000035564,ENSSSCG00000013421,ENSSSCG00000025323,ENSSSCG00000026761,ENSSSCG00000027676,ENSSSCG00000009043,ENSSSCG00000017514,ENSSSCG00000022225,ENSSSCG00000015504,ENSSSCG00000010576,ENSSSCG00000000743,…
GO:CC	cytosol	GO:0005829	0.004391908703692922	2.357346696311718	2398	27	14	14548	ENSSSCG00000016077,ENSSSCG00000010821,ENSSSCG00000010247,ENSSSCG00000008377,ENSSSCG00000014791,ENSSSCG00000008619,ENSSSCG00000004048,ENSSSCG00000026761,ENSSSCG00000009043,ENSSSCG00000017514,ENSSSCG00000022225,ENSSSCG00000015504,ENSSSCG00000000743,ENSSSCG00000001701
GO:CC	membrane-bounded organelle	GO:0043227	0.008392065012236077	2.076131160378605	7507	27	24	14548	ENSSSCG00000016077,ENSSSCG00000010247,ENSSSCG00000008484,ENSSSCG00000013638,ENSSSCG00000016275,ENSSSCG00000008377,ENSSSCG00000008619,ENSSSCG00000008452,ENSSSCG00000013602,ENSSSCG00000004048,ENSSSCG00000035564,ENSSSCG00000013421,ENSSSCG00000025323,ENSSSCG00000026761,ENSSSCG00000027676,ENSSSCG00000009043,ENSSSCG00000017514,ENSSSCG00000022225,ENSSSCG00000015504,ENSSSCG00000010576,ENSSSCG00000000743,…
GO:CC	pre-snoRNP complex	GO:0070761	0.008781753202049073	2.05641877225262	6	27	2	14548	ENSSSCG00000027676,ENSSSCG00000022225
GO:CC	supramolecular complex	GO:0099080	0.025968672058086808	1.5855502580176186	655	27	7	14548	ENSSSCG00000016275,ENSSSCG00000008377,ENSSSCG00000008619,ENSSSCG00000008452,ENSSSCG00000004048,ENSSSCG00000026761,ENSSSCG00000017514
GO:CC	catalytic step 2 spliceosome	GO:0071013	0.04473741609033696	1.3493291031655115	67	27	3	14548	ENSSSCG00000013602,ENSSSCG00000025323,ENSSSCG00000032092
GO:CC	microtubule	GO:0005874	0.04747178791004561	1.3235644113226206	172	27	4	14548	ENSSSCG00000008377,ENSSSCG00000008452,ENSSSCG00000004048,ENSSSCG00000026761
GO:CC	cell body	GO:0044297	0.049612976062511506	1.3044047207815836	174	27	4	14548	ENSSSCG00000008377,ENSSSCG00000004048,ENSSSCG00000026761,ENSSSCG00000001701
KEGG	Spliceosome	KEGG:03040	0.0052495528796726925	2.2798776851959843	121	16	4	7852	ENSSSCG00000008484,ENSSSCG00000013602,ENSSSCG00000025323,ENSSSCG00000032092
REAC	Association of TriC/CCT with target proteins during biosynthesis	REAC:R-SSC-390471	4.181566932161539e-7	6.378660947298233	7	21	4	7157	ENSSSCG00000020808,ENSSSCG00000008377,ENSSSCG00000004048,ENSSSCG00000026761
REAC	Chaperonin-mediated protein folding	REAC:R-SSC-390466	0.0003591302185170329	3.444748050226074	31	21	4	7157	ENSSSCG00000020808,ENSSSCG00000008377,ENSSSCG00000004048,ENSSSCG00000026761
REAC	Cooperation of PDCL (PhLP1) and TRiC/CCT in G-protein beta folding	REAC:R-SSC-6814122	0.0003591302185170329	3.444748050226074	31	21	4	7157	ENSSSCG00000020808,ENSSSCG00000008377,ENSSSCG00000004048,ENSSSCG00000026761
REAC	Protein folding	REAC:R-SSC-391251	0.0003591302185170329	3.444748050226074	31	21	4	7157	ENSSSCG00000020808,ENSSSCG00000008377,ENSSSCG00000004048,ENSSSCG00000026761
REAC	BBSome-mediated cargo-targeting to cilium	REAC:R-SSC-5620922	0.00316266139325891	2.4999473028395887	17	21	3	7157	ENSSSCG00000008377,ENSSSCG00000004048,ENSSSCG00000026761
REAC	Metabolism of RNA	REAC:R-SSC-8953854	0.004785615561779677	2.320062192079379	448	21	8	7157	ENSSSCG00000010247,ENSSSCG00000008484,ENSSSCG00000016275,ENSSSCG00000013602,ENSSSCG00000025323,ENSSSCG00000027676,ENSSSCG00000022225,ENSSSCG00000032092
REAC	Cargo trafficking to the periciliary membrane	REAC:R-SSC-5620920	0.03203771935394322	1.4943384072960024	36	21	3	7157	ENSSSCG00000008377,ENSSSCG00000004048,ENSSSCG00000026761
REAC	Major pathway of rRNA processing in the nucleolus and cytosol	REAC:R-SSC-6791226	0.0439877504727446	1.3566682472128213	103	21	4	7157	ENSSSCG00000010247,ENSSSCG00000016275,ENSSSCG00000027676,ENSSSCG00000022225
REAC	rRNA processing	REAC:R-SSC-72312	0.0439877504727446	1.3566682472128213	103	21	4	7157	ENSSSCG00000010247,ENSSSCG00000016275,ENSSSCG00000027676,ENSSSCG00000022225
REAC	rRNA processing in the nucleus and cytosol	REAC:R-SSC-8868773	0.0439877504727446	1.3566682472128213	103	21	4	7157	ENSSSCG00000010247,ENSSSCG00000016275,ENSSSCG00000027676,ENSSSCG00000022225

## Sheet: Genes_Faecalibacterium
	initial_alias	converted_alias	name	description	namespace
ENSSSCG00000016077	ENSSSCG00000016077	ENSSSCG00000016077	HSPD1	heat shock protein family D (Hsp60) member 1 [Source:NCBI gene (formerly Entrezgene);Acc:492279]	ARRAYEXPRESS,ENSG
ENSSSCG00000010821	ENSSSCG00000010821	ENSSSCG00000010821	EPRS1	glutamyl-prolyl-tRNA synthetase 1 [Source:VGNC Symbol;Acc:VGNC:96283]	ARRAYEXPRESS,ENSG
ENSSSCG00000010679	ENSSSCG00000010679	ENSSSCG00000010679	EIF3A	eukaryotic translation initiation factor 3 subunit A [Source:VGNC Symbol;Acc:VGNC:87615]	ARRAYEXPRESS,ENSG
ENSSSCG00000020808	ENSSSCG00000020808	ENSSSCG00000020808	CCT6A	chaperonin containing TCP1 subunit 6A [Source:VGNC Symbol;Acc:VGNC:106569]	ARRAYEXPRESS,ENSG
ENSSSCG00000008484	ENSSSCG00000008484	ENSSSCG00000008484	SRSF7	serine and arginine rich splicing factor 7 [Source:VGNC Symbol;Acc:VGNC:93477]	ARRAYEXPRESS,ENSG
ENSSSCG00000010877	ENSSSCG00000010877	ENSSSCG00000010877	HNRNPU	heterogeneous nuclear ribonucleoprotein U [Source:HGNC Symbol;Acc:HGNC:5048]	ARRAYEXPRESS,ENSG
ENSSSCG00000008971	ENSSSCG00000008971	ENSSSCG00000008971	USO1	USO1 vesicle transport factor [Source:VGNC Symbol;Acc:VGNC:94741]	ARRAYEXPRESS,ENSG
ENSSSCG00000014791	ENSSSCG00000014791	ENSSSCG00000014791	RRM1	ribonucleotide reductase catalytic subunit M1 [Source:VGNC Symbol;Acc:VGNC:92461]	ARRAYEXPRESS,ENSG
ENSSSCG00000028886	ENSSSCG00000028886	ENSSSCG00000028886	IPO7	importin 7 [Source:VGNC Symbol;Acc:VGNC:89180]	ARRAYEXPRESS,ENSG
ENSSSCG00000014022	ENSSSCG00000014022	ENSSSCG00000014022	HNRNPH1	heteroous nuclear ribonucleoprotein H1 [Source:VGNC Symbol;Acc:VGNC:88920]	ARRAYEXPRESS,ENSG
ENSSSCG00000015662	ENSSSCG00000015662	ENSSSCG00000015662	C4BPA	complement component 4 binding protein, alpha [Source:NCBI gene (formerly Entrezgene);Acc:396982]	ARRAYEXPRESS,ENSG
ENSSSCG00000006553	ENSSSCG00000006553	ENSSSCG00000006553	UBAP2L	ubiquitin associated protein 2 like [Source:VGNC Symbol;Acc:VGNC:94635]	ARRAYEXPRESS,ENSG
ENSSSCG00000004294	ENSSSCG00000004294	ENSSSCG00000004294	SYNCRIP	synaptotagmin binding cytoplasmic RNA interacting protein [Source:VGNC Symbol;Acc:VGNC:103185]	ARRAYEXPRESS,ENSG
ENSSSCG00000025323	ENSSSCG00000025323	ENSSSCG00000025323	SF3B3	splicing factor 3b subunit 3 [Source:VGNC Symbol;Acc:VGNC:92772]	ARRAYEXPRESS,ENSG
ENSSSCG00000034197	ENSSSCG00000034197	ENSSSCG00000034197	EDEM1	ER degradation enhancing alpha-mannosidase like protein 1 [Source:VGNC Symbol;Acc:VGNC:87545]	ARRAYEXPRESS,ENSG
ENSSSCG00000010893	ENSSSCG00000010893	ENSSSCG00000010893	ENSSSCG00000010893	complement factor H [Source:NCBI gene (formerly Entrezgene);Acc:397525]	ARRAYEXPRESS,ENSG
ENSSSCG00000003787	ENSSSCG00000003787	ENSSSCG00000003787	ZRANB2	zinc finger RANBP2-type containing 2 [Source:VGNC Symbol;Acc:VGNC:95323]	ARRAYEXPRESS,ENSG
ENSSSCG00000027676	ENSSSCG00000027676	ENSSSCG00000027676	NOP56	NOP56 ribonucleoprotein [Source:VGNC Symbol;Acc:VGNC:95703]	ARRAYEXPRESS,ENSG
ENSSSCG00000009043	ENSSSCG00000009043	ENSSSCG00000009043	ABCE1	ATP binding cassette subfamily E member 1 [Source:VGNC Symbol;Acc:VGNC:84965]	ARRAYEXPRESS,ENSG
ENSSSCG00000001002	ENSSSCG00000001002	ENSSSCG00000001002	PRPF4B	pre-mRNA processing factor 4B [Source:VGNC Symbol;Acc:VGNC:91845]	ARRAYEXPRESS,ENSG
ENSSSCG00000012325	ENSSSCG00000012325	ENSSSCG00000012325	SMC1A	structural maintenance of chromosomes 1A [Source:VGNC Symbol;Acc:VGNC:93236]	ARRAYEXPRESS,ENSG
ENSSSCG00000022828	ENSSSCG00000022828	ENSSSCG00000022828	PNN	pinin, desmosome associated protein [Source:VGNC Symbol;Acc:VGNC:91603]	ARRAYEXPRESS,ENSG
ENSSSCG00000028516	ENSSSCG00000028516	ENSSSCG00000028516	LARP4	La ribonucleoprotein 4 [Source:VGNC Symbol;Acc:VGNC:89641]	ARRAYEXPRESS,ENSG
ENSSSCG00000031123	ENSSSCG00000031123	ENSSSCG00000031123	PPIG	peptidylprolyl isomerase G [Source:VGNC Symbol;Acc:VGNC:98214]	ARRAYEXPRESS,ENSG
ENSSSCG00000022225	ENSSSCG00000022225	ENSSSCG00000022225	NOP58	NOP58 ribonucleoprotein [Source:VGNC Symbol;Acc:VGNC:96232]	ARRAYEXPRESS,ENSG
ENSSSCG00000005601	ENSSSCG00000005601	ENSSSCG00000005601	HSPA5	heat shock protein family A (Hsp70) member 5 [Source:VGNC Symbol;Acc:VGNC:103107]	ARRAYEXPRESS,ENSG
ENSSSCG00000010576	ENSSSCG00000010576	ENSSSCG00000010576	NOLC1	nucleolar and coiled-body phosphoprotein 1 [Source:VGNC Symbol;Acc:VGNC:90818]	ARRAYEXPRESS,ENSG
ENSSSCG00000001346	ENSSSCG00000001346	ENSSSCG00000001346	ABCF1	ATP binding cassette subfamily F member 1 [Source:VGNC Symbol;Acc:VGNC:84966]	ARRAYEXPRESS,ENSG
ENSSSCG00000000849	ENSSSCG00000000849	ENSSSCG00000000849	HSP90B1	heat shock protein 90 beta family member 1 [Source:VGNC Symbol;Acc:VGNC:103290]	ARRAYEXPRESS,ENSG
ENSSSCG00000011848	ENSSSCG00000011848	ENSSSCG00000011848	TFRC	transferrin receptor [Source:VGNC Symbol;Acc:VGNC:93925]	ARRAYEXPRESS,ENSG
ENSSSCG00000032092	ENSSSCG00000032092	ENSSSCG00000032092	DDX5	DEAD-box helicase 5 [Source:VGNC Symbol;Acc:VGNC:87226]	ARRAYEXPRESS,ENSG
ENSSSCG00000000393	ENSSSCG00000000393	ENSSSCG00000000393	PAN2	poly(A) specific ribonuclease subunit PAN2 [Source:HGNC Symbol;Acc:HGNC:20074]	ARRAYEXPRESS,ENSG
ENSSSCG00000008756	ENSSSCG00000008756	ENSSSCG00000008756	DHX15	DEAH-box helicase 15 [Source:VGNC Symbol;Acc:VGNC:87286]	ARRAYEXPRESS,ENSG
ENSSSCG00000015106	ENSSSCG00000015106	ENSSSCG00000015106	HYOU1	hypoxia up-regulated 1 [Source:VGNC Symbol;Acc:VGNC:89014]	ARRAYEXPRESS,ENSG
ENSSSCG00000010247	ENSSSCG00000010247	ENSSSCG00000010247	DDX21	DExD-box helicase 21 [Source:VGNC Symbol;Acc:VGNC:87215]	ARRAYEXPRESS,ENSG
ENSSSCG00000016911	ENSSSCG00000016911	ENSSSCG00000016911	MTREX	Mtr4 exosome RNA helicase [Source:VGNC Symbol;Acc:VGNC:90470]	ARRAYEXPRESS,ENSG
ENSSSCG00000016275	ENSSSCG00000016275	ENSSSCG00000016275	NCL	nucleolin [Source:VGNC Symbol;Acc:VGNC:96433]	ARRAYEXPRESS,ENSG
ENSSSCG00000015712	ENSSSCG00000015712	ENSSSCG00000015712	DDX18	DEAD-box helicase 18 [Source:VGNC Symbol;Acc:VGNC:99709]	ARRAYEXPRESS,ENSG
ENSSSCG00000013421	ENSSSCG00000013421	ENSSSCG00000013421	PTBP1	polypyrimidine tract binding protein 1 [Source:VGNC Symbol;Acc:VGNC:100330]	ARRAYEXPRESS,ENSG
ENSSSCG00000004048	ENSSSCG00000004048	ENSSSCG00000004048	TCP1	t-complex 1 [Source:VGNC Symbol;Acc:VGNC:93832]	ARRAYEXPRESS,ENSG
ENSSSCG00000008452	ENSSSCG00000008452	ENSSSCG00000008452	LRPPRC	leucine rich pentatricopeptide repeat containing [Source:VGNC Symbol;Acc:VGNC:89824]	ARRAYEXPRESS,ENSG
ENSSSCG00000008619	ENSSSCG00000008619	ENSSSCG00000008619	DDX1	DEAD-box helicase 1 [Source:VGNC Symbol;Acc:VGNC:87213]	ARRAYEXPRESS,ENSG
ENSSSCG00000015576	ENSSSCG00000015576	ENSSSCG00000015576	TPR	translocated promoter region, nuclear basket protein [Source:HGNC Symbol;Acc:HGNC:12017]	ARRAYEXPRESS,ENSG
ENSSSCG00000015480	ENSSSCG00000015480	ENSSSCG00000015480	PRRC2C	proline rich coiled-coil 2C [Source:VGNC Symbol;Acc:VGNC:91867]	ARRAYEXPRESS,ENSG
ENSSSCG00000016509	ENSSSCG00000016509	ENSSSCG00000016509	ENSSSCG00000016509	None	ARRAYEXPRESS,ENSG
ENSSSCG00000008068	ENSSSCG00000008068	ENSSSCG00000008068	IARS1	isoleucyl-tRNA synthetase 1 [Source:VGNC Symbol;Acc:VGNC:107144]	ARRAYEXPRESS,ENSG
ENSSSCG00000028228	ENSSSCG00000028228	ENSSSCG00000028228	XPO1	exportin 1 [Source:VGNC Symbol;Acc:VGNC:95003]	ARRAYEXPRESS,ENSG
ENSSSCG00000014343	ENSSSCG00000014343	ENSSSCG00000014343	ENSSSCG00000014343	None	ARRAYEXPRESS,ENSG
ENSSSCG00000004908	ENSSSCG00000004908	ENSSSCG00000004908	LMAN1	lectin, mannose binding 1 [Source:VGNC Symbol;Acc:VGNC:89748]	ARRAYEXPRESS,ENSG
ENSSSCG00000017817	ENSSSCG00000017817	ENSSSCG00000017817	PRPF8	pre-mRNA processing factor 8 [Source:VGNC Symbol;Acc:VGNC:91846]	ARRAYEXPRESS,ENSG
ENSSSCG00000023604	ENSSSCG00000023604	ENSSSCG00000023604	LAP3	leucine aminopeptidase 3 [Source:VGNC Symbol;Acc:VGNC:89635]	ARRAYEXPRESS,ENSG
ENSSSCG00000028663	ENSSSCG00000028663	ENSSSCG00000028663	RBM25	RNA binding motif protein 25 [Source:NCBI gene (formerly Entrezgene);Acc:100511390]	ARRAYEXPRESS,ENSG
ENSSSCG00000030608	ENSSSCG00000030608	ENSSSCG00000030608	METAP2	methionyl aminopeptidase 2 [Source:VGNC Symbol;Acc:VGNC:90152]	ARRAYEXPRESS,ENSG
ENSSSCG00000017626	ENSSSCG00000017626	ENSSSCG00000017626	ENSSSCG00000017626	serine and arginine rich splicing factor 1 [Source:VGNC Symbol;Acc:VGNC:99084]	ARRAYEXPRESS,ENSG
ENSSSCG00000017514	ENSSSCG00000017514	ENSSSCG00000017514	KPNB1	karyopherin subunit beta 1 [Source:VGNC Symbol;Acc:VGNC:89567]	ARRAYEXPRESS,ENSG
ENSSSCG00000033036	ENSSSCG00000033036	ENSSSCG00000033036	ZC3H7B	zinc finger CCCH-type containing 7B [Source:VGNC Symbol;Acc:VGNC:95100]	ARRAYEXPRESS,ENSG
ENSSSCG00000014934	ENSSSCG00000014934	ENSSSCG00000014934	CHORDC1	cysteine and histidine rich domain containing 1 [Source:VGNC Symbol;Acc:VGNC:86656]	ARRAYEXPRESS,ENSG
ENSSSCG00000004382	ENSSSCG00000004382	ENSSSCG00000004382	SEC63	SEC63 homolog, protein translocation regulator [Source:VGNC Symbol;Acc:VGNC:103172]	ARRAYEXPRESS,ENSG
ENSSSCG00000040439	ENSSSCG00000040439	ENSSSCG00000040439	TMED5	transmembrane p24 trafficking protein 5 [Source:VGNC Symbol;Acc:VGNC:94057]	ARRAYEXPRESS,ENSG
ENSSSCG00000011540	ENSSSCG00000011540	ENSSSCG00000011540	SETD5	SET domain containing 5 [Source:VGNC Symbol;Acc:VGNC:92760]	ARRAYEXPRESS,ENSG
ENSSSCG00000033909	ENSSSCG00000033909	ENSSSCG00000033909	ENSSSCG00000033909	None	ARRAYEXPRESS,ENSG
ENSSSCG00000041731	ENSSSCG00000041731	ENSSSCG00000041731	ENSSSCG00000041731	None	ARRAYEXPRESS,ENSG
ENSSSCG00000005096	ENSSSCG00000005096	ENSSSCG00000005096	HIF1A	hypoxia inducible factor 1 subunit alpha [Source:VGNC Symbol;Acc:VGNC:88880]	ARRAYEXPRESS,ENSG
ENSSSCG00000022900	ENSSSCG00000022900	ENSSSCG00000022900	SUPT16H	SPT16 homolog, facilitates chromatin remodeling subunit [Source:VGNC Symbol;Acc:VGNC:93622]	ARRAYEXPRESS,ENSG
ENSSSCG00000002535	ENSSSCG00000002535	ENSSSCG00000002535	HSP90AA1	heat shock protein 90 alpha family class A member 1 [Source:NCBI gene (formerly Entrezgene);Acc:397028]	ARRAYEXPRESS,ENSG
ENSSSCG00000026806	ENSSSCG00000026806	ENSSSCG00000026806	DHX9	DExH-box helicase 9 [Source:VGNC Symbol;Acc:VGNC:87299]	ARRAYEXPRESS,ENSG

## Sheet: Functions_Faecalibacterium
source	term_name	term_id	adjusted_p_value	negative_log10_of_adjusted_p_value	term_size	query_size	intersection_size	effective_domain_size	intersections
GO:MF	RNA binding	GO:0003723	9.500087361955987e-18	17.022272400959473	751	57	27	14702	ENSSSCG00000016077,ENSSSCG00000010821,ENSSSCG00000010679,ENSSSCG00000010877,ENSSSCG00000014022,ENSSSCG00000027676,ENSSSCG00000028516,ENSSSCG00000022225,ENSSSCG00000000849,ENSSSCG00000011848,ENSSSCG00000032092,ENSSSCG00000008756,ENSSSCG00000010247,ENSSSCG00000016911,ENSSSCG00000016275,ENSSSCG00000013421,ENSSSCG00000008452,ENSSSCG00000008619,ENSSSCG00000015576,ENSSSCG00000016509,ENSSSCG00000008068,…
GO:MF	heterocyclic compound binding	GO:1901363	3.245059336262656e-13	12.488777357669205	4054	57	45	14702	ENSSSCG00000016077,ENSSSCG00000010821,ENSSSCG00000010679,ENSSSCG00000020808,ENSSSCG00000008484,ENSSSCG00000010877,ENSSSCG00000014791,ENSSSCG00000014022,ENSSSCG00000004294,ENSSSCG00000025323,ENSSSCG00000027676,ENSSSCG00000009043,ENSSSCG00000001002,ENSSSCG00000012325,ENSSSCG00000022828,ENSSSCG00000028516,ENSSSCG00000022225,ENSSSCG00000005601,ENSSSCG00000001346,ENSSSCG00000000849,ENSSSCG00000011848,…
GO:MF	organic cyclic compound binding	GO:0097159	5.29700139205773e-13	12.275969912931325	4103	57	45	14702	ENSSSCG00000016077,ENSSSCG00000010821,ENSSSCG00000010679,ENSSSCG00000020808,ENSSSCG00000008484,ENSSSCG00000010877,ENSSSCG00000014791,ENSSSCG00000014022,ENSSSCG00000004294,ENSSSCG00000025323,ENSSSCG00000027676,ENSSSCG00000009043,ENSSSCG00000001002,ENSSSCG00000012325,ENSSSCG00000022828,ENSSSCG00000028516,ENSSSCG00000022225,ENSSSCG00000005601,ENSSSCG00000001346,ENSSSCG00000000849,ENSSSCG00000011848,…
GO:MF	nucleic acid binding	GO:0003676	1.1334832959289637e-10	9.945584875660385	2464	57	34	14702	ENSSSCG00000016077,ENSSSCG00000010821,ENSSSCG00000010679,ENSSSCG00000008484,ENSSSCG00000010877,ENSSSCG00000014022,ENSSSCG00000004294,ENSSSCG00000025323,ENSSSCG00000027676,ENSSSCG00000022828,ENSSSCG00000028516,ENSSSCG00000022225,ENSSSCG00000000849,ENSSSCG00000011848,ENSSSCG00000032092,ENSSSCG00000000393,ENSSSCG00000008756,ENSSSCG00000010247,ENSSSCG00000016911,ENSSSCG00000016275,ENSSSCG00000015712,…
GO:MF	ATP binding	GO:0005524	1.710655406818649e-8	7.766837465613394	1115	57	22	14702	ENSSSCG00000016077,ENSSSCG00000010821,ENSSSCG00000020808,ENSSSCG00000010877,ENSSSCG00000014791,ENSSSCG00000009043,ENSSSCG00000001002,ENSSSCG00000012325,ENSSSCG00000005601,ENSSSCG00000001346,ENSSSCG00000000849,ENSSSCG00000032092,ENSSSCG00000008756,ENSSSCG00000010247,ENSSSCG00000016911,ENSSSCG00000015712,ENSSSCG00000004048,ENSSSCG00000008619,ENSSSCG00000008068,ENSSSCG00000014934,ENSSSCG00000002535,…
GO:MF	adenyl ribonucleotide binding	GO:0032559	2.9652113291409095e-8	7.527944349244352	1147	57	22	14702	ENSSSCG00000016077,ENSSSCG00000010821,ENSSSCG00000020808,ENSSSCG00000010877,ENSSSCG00000014791,ENSSSCG00000009043,ENSSSCG00000001002,ENSSSCG00000012325,ENSSSCG00000005601,ENSSSCG00000001346,ENSSSCG00000000849,ENSSSCG00000032092,ENSSSCG00000008756,ENSSSCG00000010247,ENSSSCG00000016911,ENSSSCG00000015712,ENSSSCG00000004048,ENSSSCG00000008619,ENSSSCG00000008068,ENSSSCG00000014934,ENSSSCG00000002535,…
GO:MF	adenyl nucleotide binding	GO:0030554	3.392871600093326e-8	7.469432575493723	1155	57	22	14702	ENSSSCG00000016077,ENSSSCG00000010821,ENSSSCG00000020808,ENSSSCG00000010877,ENSSSCG00000014791,ENSSSCG00000009043,ENSSSCG00000001002,ENSSSCG00000012325,ENSSSCG00000005601,ENSSSCG00000001346,ENSSSCG00000000849,ENSSSCG00000032092,ENSSSCG00000008756,ENSSSCG00000010247,ENSSSCG00000016911,ENSSSCG00000015712,ENSSSCG00000004048,ENSSSCG00000008619,ENSSSCG00000008068,ENSSSCG00000014934,ENSSSCG00000002535,…
GO:MF	purine ribonucleoside triphosphate binding	GO:0035639	2.6928706686017805e-7	6.5697845040936365	1419	57	23	14702	ENSSSCG00000016077,ENSSSCG00000010821,ENSSSCG00000020808,ENSSSCG00000010877,ENSSSCG00000014791,ENSSSCG00000009043,ENSSSCG00000001002,ENSSSCG00000012325,ENSSSCG00000005601,ENSSSCG00000001346,ENSSSCG00000000849,ENSSSCG00000032092,ENSSSCG00000008756,ENSSSCG00000010247,ENSSSCG00000016911,ENSSSCG00000015712,ENSSSCG00000004048,ENSSSCG00000008619,ENSSSCG00000008068,ENSSSCG00000014934,ENSSSCG00000033909,…
GO:MF	purine ribonucleotide binding	GO:0032555	4.4096675769711516e-7	6.3555941486112095	1455	57	23	14702	ENSSSCG00000016077,ENSSSCG00000010821,ENSSSCG00000020808,ENSSSCG00000010877,ENSSSCG00000014791,ENSSSCG00000009043,ENSSSCG00000001002,ENSSSCG00000012325,ENSSSCG00000005601,ENSSSCG00000001346,ENSSSCG00000000849,ENSSSCG00000032092,ENSSSCG00000008756,ENSSSCG00000010247,ENSSSCG00000016911,ENSSSCG00000015712,ENSSSCG00000004048,ENSSSCG00000008619,ENSSSCG00000008068,ENSSSCG00000014934,ENSSSCG00000033909,…
GO:MF	ATPase	GO:0016887	4.810111372758651e-7	6.317844867905888	375	57	13	14702	ENSSSCG00000016077,ENSSSCG00000020808,ENSSSCG00000009043,ENSSSCG00000005601,ENSSSCG00000001346,ENSSSCG00000032092,ENSSSCG00000008756,ENSSSCG00000010247,ENSSSCG00000016911,ENSSSCG00000015712,ENSSSCG00000004048,ENSSSCG00000008619,ENSSSCG00000026806
GO:MF	ribonucleotide binding	GO:0032553	5.180688599812328e-7	6.285612511447209	1467	57	23	14702	ENSSSCG00000016077,ENSSSCG00000010821,ENSSSCG00000020808,ENSSSCG00000010877,ENSSSCG00000014791,ENSSSCG00000009043,ENSSSCG00000001002,ENSSSCG00000012325,ENSSSCG00000005601,ENSSSCG00000001346,ENSSSCG00000000849,ENSSSCG00000032092,ENSSSCG00000008756,ENSSSCG00000010247,ENSSSCG00000016911,ENSSSCG00000015712,ENSSSCG00000004048,ENSSSCG00000008619,ENSSSCG00000008068,ENSSSCG00000014934,ENSSSCG00000033909,…
GO:MF	purine nucleotide binding	GO:0017076	5.464634952440385e-7	6.262438844407046	1471	57	23	14702	ENSSSCG00000016077,ENSSSCG00000010821,ENSSSCG00000020808,ENSSSCG00000010877,ENSSSCG00000014791,ENSSSCG00000009043,ENSSSCG00000001002,ENSSSCG00000012325,ENSSSCG00000005601,ENSSSCG00000001346,ENSSSCG00000000849,ENSSSCG00000032092,ENSSSCG00000008756,ENSSSCG00000010247,ENSSSCG00000016911,ENSSSCG00000015712,ENSSSCG00000004048,ENSSSCG00000008619,ENSSSCG00000008068,ENSSSCG00000014934,ENSSSCG00000033909,…
GO:MF	double-stranded RNA binding	GO:0003725	9.054072366324652e-7	6.043156038649042	59	57	7	14702	ENSSSCG00000016077,ENSSSCG00000010877,ENSSSCG00000011848,ENSSSCG00000008756,ENSSSCG00000010247,ENSSSCG00000008619,ENSSSCG00000026806
GO:MF	mRNA binding	GO:0003729	0.0000025671073134234073	5.59055597602919	155	57	9	14702	ENSSSCG00000010877,ENSSSCG00000028516,ENSSSCG00000032092,ENSSSCG00000016275,ENSSSCG00000015576,ENSSSCG00000016509,ENSSSCG00000028663,ENSSSCG00000017626,ENSSSCG00000026806
GO:MF	carbohydrate derivative binding	GO:0097367	0.000004810459389947433	5.3178134473283585	1646	57	23	14702	ENSSSCG00000016077,ENSSSCG00000010821,ENSSSCG00000020808,ENSSSCG00000010877,ENSSSCG00000014791,ENSSSCG00000009043,ENSSSCG00000001002,ENSSSCG00000012325,ENSSSCG00000005601,ENSSSCG00000001346,ENSSSCG00000000849,ENSSSCG00000032092,ENSSSCG00000008756,ENSSSCG00000010247,ENSSSCG00000016911,ENSSSCG00000015712,ENSSSCG00000004048,ENSSSCG00000008619,ENSSSCG00000008068,ENSSSCG00000014934,ENSSSCG00000033909,…
GO:MF	nucleoside phosphate binding	GO:1901265	0.000005216383288987382	5.2826305050490525	1653	57	23	14702	ENSSSCG00000016077,ENSSSCG00000010821,ENSSSCG00000020808,ENSSSCG00000010877,ENSSSCG00000014791,ENSSSCG00000009043,ENSSSCG00000001002,ENSSSCG00000012325,ENSSSCG00000005601,ENSSSCG00000001346,ENSSSCG00000000849,ENSSSCG00000032092,ENSSSCG00000008756,ENSSSCG00000010247,ENSSSCG00000016911,ENSSSCG00000015712,ENSSSCG00000004048,ENSSSCG00000008619,ENSSSCG00000008068,ENSSSCG00000014934,ENSSSCG00000033909,…
GO:MF	nucleotide binding	GO:0000166	0.000005216383288987382	5.2826305050490525	1653	57	23	14702	ENSSSCG00000016077,ENSSSCG00000010821,ENSSSCG00000020808,ENSSSCG00000010877,ENSSSCG00000014791,ENSSSCG00000009043,ENSSSCG00000001002,ENSSSCG00000012325,ENSSSCG00000005601,ENSSSCG00000001346,ENSSSCG00000000849,ENSSSCG00000032092,ENSSSCG00000008756,ENSSSCG00000010247,ENSSSCG00000016911,ENSSSCG00000015712,ENSSSCG00000004048,ENSSSCG00000008619,ENSSSCG00000008068,ENSSSCG00000014934,ENSSSCG00000033909,…
GO:MF	RNA helicase activity	GO:0003724	0.000010143336887724375	4.9938191501775835	24	57	5	14702	ENSSSCG00000032092,ENSSSCG00000010247,ENSSSCG00000016911,ENSSSCG00000008619,ENSSSCG00000026806
GO:MF	small molecule binding	GO:0036094	0.000011799984985948063	4.928118545280659	1880	57	24	14702	ENSSSCG00000016077,ENSSSCG00000010821,ENSSSCG00000020808,ENSSSCG00000010877,ENSSSCG00000014791,ENSSSCG00000009043,ENSSSCG00000001002,ENSSSCG00000012325,ENSSSCG00000005601,ENSSSCG00000001346,ENSSSCG00000000849,ENSSSCG00000032092,ENSSSCG00000008756,ENSSSCG00000010247,ENSSSCG00000016911,ENSSSCG00000015712,ENSSSCG00000004048,ENSSSCG00000008619,ENSSSCG00000008068,ENSSSCG00000004908,ENSSSCG00000014934,…
GO:MF	anion binding	GO:0043168	0.000021812418052742215	4.661296187298291	1783	57	23	14702	ENSSSCG00000016077,ENSSSCG00000010821,ENSSSCG00000020808,ENSSSCG00000010877,ENSSSCG00000014791,ENSSSCG00000009043,ENSSSCG00000001002,ENSSSCG00000012325,ENSSSCG00000005601,ENSSSCG00000001346,ENSSSCG00000000849,ENSSSCG00000032092,ENSSSCG00000008756,ENSSSCG00000010247,ENSSSCG00000016911,ENSSSCG00000015712,ENSSSCG00000004048,ENSSSCG00000008619,ENSSSCG00000008068,ENSSSCG00000014934,ENSSSCG00000033909,…
GO:MF	helicase activity	GO:0004386	0.00005621357993075202	4.250158756022421	106	57	7	14702	ENSSSCG00000032092,ENSSSCG00000008756,ENSSSCG00000010247,ENSSSCG00000016911,ENSSSCG00000015712,ENSSSCG00000008619,ENSSSCG00000026806
GO:MF	binding	GO:0005488	0.00020315712261670589	3.6921679468600592	10344	57	55	14702	ENSSSCG00000016077,ENSSSCG00000010821,ENSSSCG00000010679,ENSSSCG00000020808,ENSSSCG00000008484,ENSSSCG00000010877,ENSSSCG00000008971,ENSSSCG00000014791,ENSSSCG00000028886,ENSSSCG00000014022,ENSSSCG00000006553,ENSSSCG00000004294,ENSSSCG00000025323,ENSSSCG00000034197,ENSSSCG00000027676,ENSSSCG00000009043,ENSSSCG00000001002,ENSSSCG00000012325,ENSSSCG00000022828,ENSSSCG00000028516,ENSSSCG00000031123,…
GO:MF	ATPase, acting on DNA	GO:0008094	0.00022682268155496283	3.644313519525001	130	57	7	14702	ENSSSCG00000032092,ENSSSCG00000008756,ENSSSCG00000010247,ENSSSCG00000016911,ENSSSCG00000015712,ENSSSCG00000008619,ENSSSCG00000026806
GO:MF	catalytic activity, acting on RNA	GO:0140098	0.0018933766561439061	2.7227629816975605	253	57	8	14702	ENSSSCG00000010821,ENSSSCG00000032092,ENSSSCG00000000393,ENSSSCG00000010247,ENSSSCG00000016911,ENSSSCG00000008619,ENSSSCG00000008068,ENSSSCG00000026806
GO:MF	enzyme binding	GO:0019899	0.002533934136753558	2.59620467769892	1336	57	17	14702	ENSSSCG00000016077,ENSSSCG00000010821,ENSSSCG00000010877,ENSSSCG00000027676,ENSSSCG00000022225,ENSSSCG00000005601,ENSSSCG00000000849,ENSSSCG00000011848,ENSSSCG00000016275,ENSSSCG00000004048,ENSSSCG00000008452,ENSSSCG00000015576,ENSSSCG00000017626,ENSSSCG00000017514,ENSSSCG00000005096,ENSSSCG00000002535,ENSSSCG00000026806
GO:MF	poly(A) binding	GO:0008143	0.005301239475218485	2.2756225767551195	13	57	3	14702	ENSSSCG00000010877,ENSSSCG00000028516,ENSSSCG00000008619
GO:MF	ion binding	GO:0043167	0.006887891628626078	2.161913694518969	3443	57	28	14702	ENSSSCG00000016077,ENSSSCG00000010821,ENSSSCG00000020808,ENSSSCG00000008484,ENSSSCG00000010877,ENSSSCG00000014791,ENSSSCG00000034197,ENSSSCG00000009043,ENSSSCG00000001002,ENSSSCG00000012325,ENSSSCG00000005601,ENSSSCG00000001346,ENSSSCG00000000849,ENSSSCG00000032092,ENSSSCG00000008756,ENSSSCG00000010247,ENSSSCG00000016911,ENSSSCG00000015712,ENSSSCG00000004048,ENSSSCG00000008619,ENSSSCG00000008068,…
GO:MF	catalytic activity, acting on DNA	GO:0140097	0.007162100809283005	2.144959570421684	219	57	7	14702	ENSSSCG00000032092,ENSSSCG00000008756,ENSSSCG00000010247,ENSSSCG00000016911,ENSSSCG00000015712,ENSSSCG00000008619,ENSSSCG00000026806
GO:MF	DNA topoisomerase binding	GO:0044547	0.01523976310001865	1.8170217839907963	3	57	2	14702	ENSSSCG00000016275,ENSSSCG00000017626
GO:MF	poly-purine tract binding	GO:0070717	0.01766677920177043	1.7528426187102548	19	57	3	14702	ENSSSCG00000010877,ENSSSCG00000028516,ENSSSCG00000008619
GO:MF	snoRNA binding	GO:0030515	0.01766677920177043	1.7528426187102548	19	57	3	14702	ENSSSCG00000027676,ENSSSCG00000022225,ENSSSCG00000010247
GO:MF	DNA/RNA helicase activity	GO:0033677	0.030403520060208945	1.5170761317128294	4	57	2	14702	ENSSSCG00000008619,ENSSSCG00000026806
GO:MF	unfolded protein binding	GO:0051082	0.030992758378088684	1.508739769515083	61	57	4	14702	ENSSSCG00000020808,ENSSSCG00000000849,ENSSSCG00000004048,ENSSSCG00000002535
GO:BP	RNA splicing	GO:0008380	5.7710233773664095e-9	8.238747166439792	253	53	13	14625	ENSSSCG00000008484,ENSSSCG00000010877,ENSSSCG00000014022,ENSSSCG00000025323,ENSSSCG00000001002,ENSSSCG00000022828,ENSSSCG00000032092,ENSSSCG00000008619,ENSSSCG00000016509,ENSSSCG00000017817,ENSSSCG00000028663,ENSSSCG00000017626,ENSSSCG00000026806
GO:BP	RNA processing	GO:0006396	1.6913721846787723e-8	7.771760815839972	587	53	17	14625	ENSSSCG00000008484,ENSSSCG00000010877,ENSSSCG00000014022,ENSSSCG00000025323,ENSSSCG00000001002,ENSSSCG00000022828,ENSSSCG00000032092,ENSSSCG00000000393,ENSSSCG00000016911,ENSSSCG00000013421,ENSSSCG00000008619,ENSSSCG00000016509,ENSSSCG00000017817,ENSSSCG00000028663,ENSSSCG00000017626,ENSSSCG00000033036,ENSSSCG00000026806
GO:BP	mRNA processing	GO:0006397	2.4785721378655737e-8	7.605798436605092	284	53	13	14625	ENSSSCG00000008484,ENSSSCG00000010877,ENSSSCG00000025323,ENSSSCG00000001002,ENSSSCG00000022828,ENSSSCG00000032092,ENSSSCG00000000393,ENSSSCG00000013421,ENSSSCG00000016509,ENSSSCG00000017817,ENSSSCG00000028663,ENSSSCG00000017626,ENSSSCG00000026806
GO:BP	RNA splicing, via transesterification reactions with bulged adenosine as nucleophile	GO:0000377	0.000002690915001786183	5.570100020124849	198	53	10	14625	ENSSSCG00000008484,ENSSSCG00000010877,ENSSSCG00000025323,ENSSSCG00000001002,ENSSSCG00000032092,ENSSSCG00000016509,ENSSSCG00000017817,ENSSSCG00000028663,ENSSSCG00000017626,ENSSSCG00000026806
GO:BP	mRNA splicing, via spliceosome	GO:0000398	0.000002690915001786183	5.570100020124849	198	53	10	14625	ENSSSCG00000008484,ENSSSCG00000010877,ENSSSCG00000025323,ENSSSCG00000001002,ENSSSCG00000032092,ENSSSCG00000016509,ENSSSCG00000017817,ENSSSCG00000028663,ENSSSCG00000017626,ENSSSCG00000026806
GO:BP	RNA splicing, via transesterification reactions	GO:0000375	0.000002690915001786183	5.570100020124849	198	53	10	14625	ENSSSCG00000008484,ENSSSCG00000010877,ENSSSCG00000025323,ENSSSCG00000001002,ENSSSCG00000032092,ENSSSCG00000016509,ENSSSCG00000017817,ENSSSCG00000028663,ENSSSCG00000017626,ENSSSCG00000026806
GO:BP	mRNA metabolic process	GO:0016071	0.000003881813333610227	5.410965352546879	428	53	13	14625	ENSSSCG00000008484,ENSSSCG00000010877,ENSSSCG00000025323,ENSSSCG00000001002,ENSSSCG00000022828,ENSSSCG00000032092,ENSSSCG00000000393,ENSSSCG00000013421,ENSSSCG00000016509,ENSSSCG00000017817,ENSSSCG00000028663,ENSSSCG00000017626,ENSSSCG00000026806
GO:BP	posttranscriptional regulation of gene expression	GO:0010608	0.000013164518959599315	4.880595005681229	305	53	11	14625	ENSSSCG00000010821,ENSSSCG00000010877,ENSSSCG00000028516,ENSSSCG00000010576,ENSSSCG00000032092,ENSSSCG00000000393,ENSSSCG00000016275,ENSSSCG00000008452,ENSSSCG00000015576,ENSSSCG00000033036,ENSSSCG00000026806
GO:BP	protein localization to organelle	GO:0033365	0.00010944084280982742	3.9608205710858746	567	53	13	14625	ENSSSCG00000010877,ENSSSCG00000028886,ENSSSCG00000034197,ENSSSCG00000005601,ENSSSCG00000011848,ENSSSCG00000004048,ENSSSCG00000008619,ENSSSCG00000015576,ENSSSCG00000028228,ENSSSCG00000017514,ENSSSCG00000004382,ENSSSCG00000002535,ENSSSCG00000026806
GO:BP	nucleic acid metabolic process	GO:0090304	0.0001113302014682572	3.953387005011558	3509	53	31	14625	ENSSSCG00000016077,ENSSSCG00000010821,ENSSSCG00000008484,ENSSSCG00000010877,ENSSSCG00000014022,ENSSSCG00000025323,ENSSSCG00000009043,ENSSSCG00000001002,ENSSSCG00000012325,ENSSSCG00000022828,ENSSSCG00000011848,ENSSSCG00000032092,ENSSSCG00000000393,ENSSSCG00000010247,ENSSSCG00000016911,ENSSSCG00000016275,ENSSSCG00000013421,ENSSSCG00000004048,ENSSSCG00000008452,ENSSSCG00000008619,ENSSSCG00000015576,…
GO:BP	cellular nitrogen compound metabolic process	GO:0034641	0.00013244133214897322	3.8779764595868484	4454	53	35	14625	ENSSSCG00000016077,ENSSSCG00000010821,ENSSSCG00000010679,ENSSSCG00000008484,ENSSSCG00000010877,ENSSSCG00000014791,ENSSSCG00000014022,ENSSSCG00000025323,ENSSSCG00000009043,ENSSSCG00000001002,ENSSSCG00000012325,ENSSSCG00000022828,ENSSSCG00000028516,ENSSSCG00000010576,ENSSSCG00000011848,ENSSSCG00000032092,ENSSSCG00000000393,ENSSSCG00000010247,ENSSSCG00000016911,ENSSSCG00000016275,ENSSSCG00000013421,…
GO:BP	protein folding	GO:0006457	0.0001400198314957078	3.853810449327469	106	53	7	14625	ENSSSCG00000016077,ENSSSCG00000020808,ENSSSCG00000031123,ENSSSCG00000000849,ENSSSCG00000004048,ENSSSCG00000014934,ENSSSCG00000002535
GO:BP	nucleobase-containing compound metabolic process	GO:0006139	0.00019518827535004745	3.709546273266183	3813	53	32	14625	ENSSSCG00000016077,ENSSSCG00000010821,ENSSSCG00000008484,ENSSSCG00000010877,ENSSSCG00000014791,ENSSSCG00000014022,ENSSSCG00000025323,ENSSSCG00000009043,ENSSSCG00000001002,ENSSSCG00000012325,ENSSSCG00000022828,ENSSSCG00000011848,ENSSSCG00000032092,ENSSSCG00000000393,ENSSSCG00000010247,ENSSSCG00000016911,ENSSSCG00000016275,ENSSSCG00000013421,ENSSSCG00000004048,ENSSSCG00000008452,ENSSSCG00000008619,…
GO:BP	nitrogen compound metabolic process	GO:0006807	0.00019871579090138304	3.70176762041486	7031	53	44	14625	ENSSSCG00000016077,ENSSSCG00000010821,ENSSSCG00000010679,ENSSSCG00000008484,ENSSSCG00000010877,ENSSSCG00000014791,ENSSSCG00000014022,ENSSSCG00000025323,ENSSSCG00000034197,ENSSSCG00000009043,ENSSSCG00000001002,ENSSSCG00000012325,ENSSSCG00000022828,ENSSSCG00000028516,ENSSSCG00000031123,ENSSSCG00000005601,ENSSSCG00000010576,ENSSSCG00000000849,ENSSSCG00000011848,ENSSSCG00000032092,ENSSSCG00000000393,…
GO:BP	macromolecule metabolic process	GO:0043170	0.0002968402042650168	3.527477278231416	6793	53	43	14625	ENSSSCG00000016077,ENSSSCG00000010821,ENSSSCG00000010679,ENSSSCG00000008484,ENSSSCG00000010877,ENSSSCG00000014791,ENSSSCG00000014022,ENSSSCG00000025323,ENSSSCG00000034197,ENSSSCG00000009043,ENSSSCG00000001002,ENSSSCG00000012325,ENSSSCG00000022828,ENSSSCG00000028516,ENSSSCG00000031123,ENSSSCG00000005601,ENSSSCG00000010576,ENSSSCG00000000849,ENSSSCG00000011848,ENSSSCG00000032092,ENSSSCG00000000393,…
GO:BP	heterocycle metabolic process	GO:0046483	0.00032377972072862907	3.4897503558650946	3891	53	32	14625	ENSSSCG00000016077,ENSSSCG00000010821,ENSSSCG00000008484,ENSSSCG00000010877,ENSSSCG00000014791,ENSSSCG00000014022,ENSSSCG00000025323,ENSSSCG00000009043,ENSSSCG00000001002,ENSSSCG00000012325,ENSSSCG00000022828,ENSSSCG00000011848,ENSSSCG00000032092,ENSSSCG00000000393,ENSSSCG00000010247,ENSSSCG00000016911,ENSSSCG00000016275,ENSSSCG00000013421,ENSSSCG00000004048,ENSSSCG00000008452,ENSSSCG00000008619,…
GO:BP	cellular aromatic compound metabolic process	GO:0006725	0.00042275022134417986	3.3739161563416205	3933	53	32	14625	ENSSSCG00000016077,ENSSSCG00000010821,ENSSSCG00000008484,ENSSSCG00000010877,ENSSSCG00000014791,ENSSSCG00000014022,ENSSSCG00000025323,ENSSSCG00000009043,ENSSSCG00000001002,ENSSSCG00000012325,ENSSSCG00000022828,ENSSSCG00000011848,ENSSSCG00000032092,ENSSSCG00000000393,ENSSSCG00000010247,ENSSSCG00000016911,ENSSSCG00000016275,ENSSSCG00000013421,ENSSSCG00000004048,ENSSSCG00000008452,ENSSSCG00000008619,…
GO:BP	intracellular transport	GO:0046907	0.00044425721471455255	3.352365510545112	881	53	15	14625	ENSSSCG00000010877,ENSSSCG00000008971,ENSSSCG00000028886,ENSSSCG00000034197,ENSSSCG00000005601,ENSSSCG00000000849,ENSSSCG00000015106,ENSSSCG00000015576,ENSSSCG00000028228,ENSSSCG00000004908,ENSSSCG00000017514,ENSSSCG00000004382,ENSSSCG00000005096,ENSSSCG00000002535,ENSSSCG00000026806
GO:BP	organic cyclic compound metabolic process	GO:1901360	0.0009027134802792275	3.0444500721440337	4056	53	32	14625	ENSSSCG00000016077,ENSSSCG00000010821,ENSSSCG00000008484,ENSSSCG00000010877,ENSSSCG00000014791,ENSSSCG00000014022,ENSSSCG00000025323,ENSSSCG00000009043,ENSSSCG00000001002,ENSSSCG00000012325,ENSSSCG00000022828,ENSSSCG00000011848,ENSSSCG00000032092,ENSSSCG00000000393,ENSSSCG00000010247,ENSSSCG00000016911,ENSSSCG00000016275,ENSSSCG00000013421,ENSSSCG00000004048,ENSSSCG00000008452,ENSSSCG00000008619,…
GO:BP	alternative mRNA splicing, via spliceosome	GO:0000380	0.0009780389711914912	3.009643839858396	47	53	5	14625	ENSSSCG00000010877,ENSSSCG00000032092,ENSSSCG00000028663,ENSSSCG00000017626,ENSSSCG00000026806
GO:BP	gene expression	GO:0010467	0.0012102521016316046	2.9171241545237043	4105	53	32	14625	ENSSSCG00000016077,ENSSSCG00000010821,ENSSSCG00000010679,ENSSSCG00000008484,ENSSSCG00000010877,ENSSSCG00000014022,ENSSSCG00000025323,ENSSSCG00000001002,ENSSSCG00000022828,ENSSSCG00000028516,ENSSSCG00000010576,ENSSSCG00000011848,ENSSSCG00000032092,ENSSSCG00000000393,ENSSSCG00000010247,ENSSSCG00000016911,ENSSSCG00000016275,ENSSSCG00000013421,ENSSSCG00000008452,ENSSSCG00000008619,ENSSSCG00000015576,…
GO:BP	regulation of translation	GO:0006417	0.0014318811361074065	2.844093032360022	217	53	8	14625	ENSSSCG00000010821,ENSSSCG00000028516,ENSSSCG00000010576,ENSSSCG00000000393,ENSSSCG00000016275,ENSSSCG00000008452,ENSSSCG00000015576,ENSSSCG00000026806
GO:BP	ribonucleoprotein complex assembly	GO:0022618	0.0025693772892856842	2.590172118924002	103	53	6	14625	ENSSSCG00000010679,ENSSSCG00000016509,ENSSSCG00000017817,ENSSSCG00000017626,ENSSSCG00000002535,ENSSSCG00000026806
GO:BP	ribonucleoprotein complex biogenesis	GO:0022613	0.0027740834424159065	2.5568804798035543	237	53	8	14625	ENSSSCG00000010679,ENSSSCG00000016911,ENSSSCG00000016509,ENSSSCG00000028228,ENSSSCG00000017817,ENSSSCG00000017626,ENSSSCG00000002535,ENSSSCG00000026806
GO:BP	RNA metabolic process	GO:0016070	0.0027833768530579387	2.5554279887348064	3133	53	27	14625	ENSSSCG00000010821,ENSSSCG00000008484,ENSSSCG00000010877,ENSSSCG00000014022,ENSSSCG00000025323,ENSSSCG00000009043,ENSSSCG00000001002,ENSSSCG00000022828,ENSSSCG00000011848,ENSSSCG00000032092,ENSSSCG00000000393,ENSSSCG00000010247,ENSSSCG00000016911,ENSSSCG00000016275,ENSSSCG00000013421,ENSSSCG00000008452,ENSSSCG00000008619,ENSSSCG00000015576,ENSSSCG00000016509,ENSSSCG00000008068,ENSSSCG00000017817,…
GO:BP	establishment of protein localization to organelle	GO:0072594	0.00295366162054698	2.5296392601231794	239	53	8	14625	ENSSSCG00000028886,ENSSSCG00000034197,ENSSSCG00000005601,ENSSSCG00000004048,ENSSSCG00000015576,ENSSSCG00000017514,ENSSSCG00000004382,ENSSSCG00000002535
GO:BP	ribonucleoprotein complex subunit organization	GO:0071826	0.003391476155007609	2.4696112320517147	108	53	6	14625	ENSSSCG00000010679,ENSSSCG00000016509,ENSSSCG00000017817,ENSSSCG00000017626,ENSSSCG00000002535,ENSSSCG00000026806
GO:BP	protein transport	GO:0015031	0.0038214831076442113	2.4177680558155297	775	53	13	14625	ENSSSCG00000008971,ENSSSCG00000028886,ENSSSCG00000034197,ENSSSCG00000005601,ENSSSCG00000000849,ENSSSCG00000011848,ENSSSCG00000004048,ENSSSCG00000015576,ENSSSCG00000028228,ENSSSCG00000017514,ENSSSCG00000004382,ENSSSCG00000005096,ENSSSCG00000002535
GO:BP	regulation of cellular amide metabolic process	GO:0034248	0.005679880231358584	2.245660821931318	261	53	8	14625	ENSSSCG00000010821,ENSSSCG00000028516,ENSSSCG00000010576,ENSSSCG00000000393,ENSSSCG00000016275,ENSSSCG00000008452,ENSSSCG00000015576,ENSSSCG00000026806
GO:BP	cellular protein localization	GO:0034613	0.006542643099033582	2.184246769805237	1091	53	15	14625	ENSSSCG00000010877,ENSSSCG00000008971,ENSSSCG00000028886,ENSSSCG00000034197,ENSSSCG00000005601,ENSSSCG00000000849,ENSSSCG00000011848,ENSSSCG00000004048,ENSSSCG00000008619,ENSSSCG00000015576,ENSSSCG00000028228,ENSSSCG00000017514,ENSSSCG00000004382,ENSSSCG00000002535,ENSSSCG00000026806
GO:BP	cellular macromolecule localization	GO:0070727	0.006997915358365348	2.155031314727816	1097	53	15	14625	ENSSSCG00000010877,ENSSSCG00000008971,ENSSSCG00000028886,ENSSSCG00000034197,ENSSSCG00000005601,ENSSSCG00000000849,ENSSSCG00000011848,ENSSSCG00000004048,ENSSSCG00000008619,ENSSSCG00000015576,ENSSSCG00000028228,ENSSSCG00000017514,ENSSSCG00000004382,ENSSSCG00000002535,ENSSSCG00000026806
GO:BP	primary metabolic process	GO:0044238	0.007025998092797747	2.1532919724329096	7453	53	43	14625	ENSSSCG00000016077,ENSSSCG00000010821,ENSSSCG00000010679,ENSSSCG00000008484,ENSSSCG00000010877,ENSSSCG00000014791,ENSSSCG00000014022,ENSSSCG00000025323,ENSSSCG00000034197,ENSSSCG00000009043,ENSSSCG00000001002,ENSSSCG00000012325,ENSSSCG00000022828,ENSSSCG00000028516,ENSSSCG00000031123,ENSSSCG00000005601,ENSSSCG00000010576,ENSSSCG00000000849,ENSSSCG00000011848,ENSSSCG00000032092,ENSSSCG00000000393,…
GO:BP	cellular response to cytokine stimulus	GO:0071345	0.008053738343606889	2.0940024842112805	468	53	10	14625	ENSSSCG00000016077,ENSSSCG00000010821,ENSSSCG00000008484,ENSSSCG00000010877,ENSSSCG00000005601,ENSSSCG00000011848,ENSSSCG00000016275,ENSSSCG00000015576,ENSSSCG00000005096,ENSSSCG00000026806
GO:BP	intracellular protein transport	GO:0006886	0.012060171126551075	1.9186465297755058	490	53	10	14625	ENSSSCG00000008971,ENSSSCG00000028886,ENSSSCG00000034197,ENSSSCG00000005601,ENSSSCG00000000849,ENSSSCG00000015576,ENSSSCG00000028228,ENSSSCG00000017514,ENSSSCG00000004382,ENSSSCG00000002535
GO:BP	establishment of protein localization	GO:0045184	0.012226743320089382	1.9126892049800637	862	53	13	14625	ENSSSCG00000008971,ENSSSCG00000028886,ENSSSCG00000034197,ENSSSCG00000005601,ENSSSCG00000000849,ENSSSCG00000011848,ENSSSCG00000004048,ENSSSCG00000015576,ENSSSCG00000028228,ENSSSCG00000017514,ENSSSCG00000004382,ENSSSCG00000005096,ENSSSCG00000002535
GO:BP	regulation of protein metabolic process	GO:0051246	0.012876848482543507	1.8901904144696458	1634	53	18	14625	ENSSSCG00000016077,ENSSSCG00000010821,ENSSSCG00000025323,ENSSSCG00000028516,ENSSSCG00000005601,ENSSSCG00000010576,ENSSSCG00000000849,ENSSSCG00000011848,ENSSSCG00000000393,ENSSSCG00000016275,ENSSSCG00000008452,ENSSSCG00000015576,ENSSSCG00000028228,ENSSSCG00000014934,ENSSSCG00000011540,ENSSSCG00000005096,ENSSSCG00000002535,ENSSSCG00000026806
GO:BP	response to cytokine	GO:0034097	0.019574700230457123	1.7083048800621095	518	53	10	14625	ENSSSCG00000016077,ENSSSCG00000010821,ENSSSCG00000008484,ENSSSCG00000010877,ENSSSCG00000005601,ENSSSCG00000011848,ENSSSCG00000016275,ENSSSCG00000015576,ENSSSCG00000005096,ENSSSCG00000026806
GO:BP	regulation of cellular protein metabolic process	GO:0032268	0.020367610536207018	1.6910599180695107	1519	53	17	14625	ENSSSCG00000016077,ENSSSCG00000010821,ENSSSCG00000028516,ENSSSCG00000005601,ENSSSCG00000010576,ENSSSCG00000000849,ENSSSCG00000011848,ENSSSCG00000000393,ENSSSCG00000016275,ENSSSCG00000008452,ENSSSCG00000015576,ENSSSCG00000028228,ENSSSCG00000014934,ENSSSCG00000011540,ENSSSCG00000005096,ENSSSCG00000002535,ENSSSCG00000026806
GO:BP	translation	GO:0006412	0.022723991965931525	1.6435153729395873	527	53	10	14625	ENSSSCG00000010821,ENSSSCG00000010679,ENSSSCG00000028516,ENSSSCG00000010576,ENSSSCG00000000393,ENSSSCG00000016275,ENSSSCG00000008452,ENSSSCG00000015576,ENSSSCG00000008068,ENSSSCG00000026806
GO:BP	nitrogen compound transport	GO:0071705	0.023793024113249364	1.6235503552629016	1062	53	14	14625	ENSSSCG00000008971,ENSSSCG00000028886,ENSSSCG00000034197,ENSSSCG00000005601,ENSSSCG00000000849,ENSSSCG00000011848,ENSSSCG00000004048,ENSSSCG00000015576,ENSSSCG00000028228,ENSSSCG00000017514,ENSSSCG00000004382,ENSSSCG00000005096,ENSSSCG00000002535,ENSSSCG00000026806
GO:BP	cellular metabolic process	GO:0044237	0.027192181307852132	1.565555952693267	7450	53	42	14625	ENSSSCG00000016077,ENSSSCG00000010821,ENSSSCG00000010679,ENSSSCG00000008484,ENSSSCG00000010877,ENSSSCG00000014791,ENSSSCG00000014022,ENSSSCG00000025323,ENSSSCG00000034197,ENSSSCG00000009043,ENSSSCG00000001002,ENSSSCG00000012325,ENSSSCG00000022828,ENSSSCG00000028516,ENSSSCG00000031123,ENSSSCG00000005601,ENSSSCG00000010576,ENSSSCG00000000849,ENSSSCG00000011848,ENSSSCG00000032092,ENSSSCG00000000393,…
GO:BP	macromolecule localization	GO:0033036	0.027983363353675957	1.5531000883374775	1728	53	18	14625	ENSSSCG00000010821,ENSSSCG00000010877,ENSSSCG00000008971,ENSSSCG00000028886,ENSSSCG00000034197,ENSSSCG00000022225,ENSSSCG00000005601,ENSSSCG00000000849,ENSSSCG00000011848,ENSSSCG00000004048,ENSSSCG00000008619,ENSSSCG00000015576,ENSSSCG00000028228,ENSSSCG00000017514,ENSSSCG00000004382,ENSSSCG00000005096,ENSSSCG00000002535,ENSSSCG00000026806
GO:BP	RNA localization	GO:0006403	0.02921834319915941	1.534344413995929	93	53	5	14625	ENSSSCG00000010877,ENSSSCG00000022225,ENSSSCG00000004048,ENSSSCG00000015576,ENSSSCG00000026806
GO:BP	peptide biosynthetic process	GO:0043043	0.02987957978004923	1.524625514637399	544	53	10	14625	ENSSSCG00000010821,ENSSSCG00000010679,ENSSSCG00000028516,ENSSSCG00000010576,ENSSSCG00000000393,ENSSSCG00000016275,ENSSSCG00000008452,ENSSSCG00000015576,ENSSSCG00000008068,ENSSSCG00000026806
GO:BP	establishment of localization in cell	GO:0051649	0.03066794354237277	1.5133153449220813	1240	53	15	14625	ENSSSCG00000010877,ENSSSCG00000008971,ENSSSCG00000028886,ENSSSCG00000034197,ENSSSCG00000005601,ENSSSCG00000000849,ENSSSCG00000015106,ENSSSCG00000015576,ENSSSCG00000028228,ENSSSCG00000004908,ENSSSCG00000017514,ENSSSCG00000004382,ENSSSCG00000005096,ENSSSCG00000002535,ENSSSCG00000026806
GO:BP	regulation of mRNA processing	GO:0050684	0.03077555825424454	1.5117940604262494	94	53	5	14625	ENSSSCG00000008484,ENSSSCG00000010877,ENSSSCG00000032092,ENSSSCG00000028663,ENSSSCG00000026806
GO:BP	mitotic spindle assembly	GO:0090307	0.04008309050862971	1.3970388006363283	49	53	4	14625	ENSSSCG00000010877,ENSSSCG00000012325,ENSSSCG00000015576,ENSSSCG00000017514
GO:BP	regulation of RNA splicing	GO:0043484	0.04152439566057602	1.3816966794831165	100	53	5	14625	ENSSSCG00000008484,ENSSSCG00000010877,ENSSSCG00000014022,ENSSSCG00000032092,ENSSSCG00000028663
GO:BP	protein localization	GO:0008104	0.0430058879620622	1.366472080830237	1439	53	16	14625	ENSSSCG00000010877,ENSSSCG00000008971,ENSSSCG00000028886,ENSSSCG00000034197,ENSSSCG00000005601,ENSSSCG00000000849,ENSSSCG00000011848,ENSSSCG00000004048,ENSSSCG00000008619,ENSSSCG00000015576,ENSSSCG00000028228,ENSSSCG00000017514,ENSSSCG00000004382,ENSSSCG00000005096,ENSSSCG00000002535,ENSSSCG00000026806
GO:BP	cellular localization	GO:0051641	0.04426680489578079	1.3539218235420063	1787	53	18	14625	ENSSSCG00000010877,ENSSSCG00000008971,ENSSSCG00000028886,ENSSSCG00000034197,ENSSSCG00000005601,ENSSSCG00000000849,ENSSSCG00000011848,ENSSSCG00000015106,ENSSSCG00000004048,ENSSSCG00000008619,ENSSSCG00000015576,ENSSSCG00000028228,ENSSSCG00000004908,ENSSSCG00000017514,ENSSSCG00000004382,ENSSSCG00000005096,ENSSSCG00000002535,ENSSSCG00000026806
GO:CC	ribonucleoprotein complex	GO:1990904	5.832898317969534e-13	12.234115594344825	508	58	20	14548	ENSSSCG00000010821,ENSSSCG00000010877,ENSSSCG00000014022,ENSSSCG00000025323,ENSSSCG00000027676,ENSSSCG00000001002,ENSSSCG00000022828,ENSSSCG00000028516,ENSSSCG00000022225,ENSSSCG00000032092,ENSSSCG00000008756,ENSSSCG00000016911,ENSSSCG00000016275,ENSSSCG00000008452,ENSSSCG00000008619,ENSSSCG00000016509,ENSSSCG00000028228,ENSSSCG00000017817,ENSSSCG00000017626,ENSSSCG00000026806
GO:CC	organelle lumen	GO:0043233	7.049098874557277e-11	10.151866397734938	3251	58	39	14548	ENSSSCG00000016077,ENSSSCG00000010679,ENSSSCG00000008484,ENSSSCG00000010877,ENSSSCG00000008971,ENSSSCG00000028886,ENSSSCG00000014022,ENSSSCG00000006553,ENSSSCG00000025323,ENSSSCG00000003787,ENSSSCG00000027676,ENSSSCG00000001002,ENSSSCG00000012325,ENSSSCG00000022828,ENSSSCG00000031123,ENSSSCG00000022225,ENSSSCG00000005601,ENSSSCG00000010576,ENSSSCG00000000849,ENSSSCG00000032092,ENSSSCG00000008756,…
GO:CC	membrane-enclosed lumen	GO:0031974	7.049098874557277e-11	10.151866397734938	3251	58	39	14548	ENSSSCG00000016077,ENSSSCG00000010679,ENSSSCG00000008484,ENSSSCG00000010877,ENSSSCG00000008971,ENSSSCG00000028886,ENSSSCG00000014022,ENSSSCG00000006553,ENSSSCG00000025323,ENSSSCG00000003787,ENSSSCG00000027676,ENSSSCG00000001002,ENSSSCG00000012325,ENSSSCG00000022828,ENSSSCG00000031123,ENSSSCG00000022225,ENSSSCG00000005601,ENSSSCG00000010576,ENSSSCG00000000849,ENSSSCG00000032092,ENSSSCG00000008756,…
GO:CC	intracellular organelle lumen	GO:0070013	7.049098874557277e-11	10.151866397734938	3251	58	39	14548	ENSSSCG00000016077,ENSSSCG00000010679,ENSSSCG00000008484,ENSSSCG00000010877,ENSSSCG00000008971,ENSSSCG00000028886,ENSSSCG00000014022,ENSSSCG00000006553,ENSSSCG00000025323,ENSSSCG00000003787,ENSSSCG00000027676,ENSSSCG00000001002,ENSSSCG00000012325,ENSSSCG00000022828,ENSSSCG00000031123,ENSSSCG00000022225,ENSSSCG00000005601,ENSSSCG00000010576,ENSSSCG00000000849,ENSSSCG00000032092,ENSSSCG00000008756,…
GO:CC	catalytic step 2 spliceosome	GO:0071013	1.0252257332507104e-9	8.989180501523565	67	58	9	14548	ENSSSCG00000010877,ENSSSCG00000014022,ENSSSCG00000025323,ENSSSCG00000001002,ENSSSCG00000022828,ENSSSCG00000032092,ENSSSCG00000016911,ENSSSCG00000017817,ENSSSCG00000017626
GO:CC	intracellular anatomical structure	GO:0005622	1.6253235155703069e-9	8.789060181120233	9365	58	58	14548	ENSSSCG00000016077,ENSSSCG00000010821,ENSSSCG00000010679,ENSSSCG00000020808,ENSSSCG00000008484,ENSSSCG00000010877,ENSSSCG00000008971,ENSSSCG00000014791,ENSSSCG00000028886,ENSSSCG00000014022,ENSSSCG00000006553,ENSSSCG00000025323,ENSSSCG00000034197,ENSSSCG00000003787,ENSSSCG00000027676,ENSSSCG00000009043,ENSSSCG00000001002,ENSSSCG00000012325,ENSSSCG00000022828,ENSSSCG00000028516,ENSSSCG00000031123,…
GO:CC	nuclear lumen	GO:0031981	2.000270298898529e-9	8.698911313641888	3020	58	36	14548	ENSSSCG00000010679,ENSSSCG00000008484,ENSSSCG00000010877,ENSSSCG00000008971,ENSSSCG00000028886,ENSSSCG00000014022,ENSSSCG00000006553,ENSSSCG00000025323,ENSSSCG00000003787,ENSSSCG00000027676,ENSSSCG00000001002,ENSSSCG00000012325,ENSSSCG00000022828,ENSSSCG00000031123,ENSSSCG00000022225,ENSSSCG00000010576,ENSSSCG00000032092,ENSSSCG00000008756,ENSSSCG00000010247,ENSSSCG00000016911,ENSSSCG00000016275,…
GO:CC	spliceosomal complex	GO:0005681	1.4170375832171294e-8	7.8486186310740935	127	58	10	14548	ENSSSCG00000010877,ENSSSCG00000014022,ENSSSCG00000025323,ENSSSCG00000001002,ENSSSCG00000022828,ENSSSCG00000032092,ENSSSCG00000008756,ENSSSCG00000016911,ENSSSCG00000017817,ENSSSCG00000017626
GO:CC	protein-containing complex	GO:0032991	8.059297945827472e-8	7.093702788409891	3610	58	37	14548	ENSSSCG00000016077,ENSSSCG00000010821,ENSSSCG00000010679,ENSSSCG00000010877,ENSSSCG00000014791,ENSSSCG00000014022,ENSSSCG00000006553,ENSSSCG00000025323,ENSSSCG00000027676,ENSSSCG00000001002,ENSSSCG00000012325,ENSSSCG00000022828,ENSSSCG00000028516,ENSSSCG00000022225,ENSSSCG00000005601,ENSSSCG00000000849,ENSSSCG00000011848,ENSSSCG00000032092,ENSSSCG00000000393,ENSSSCG00000008756,ENSSSCG00000015106,…
GO:CC	intracellular membrane-bounded organelle	GO:0043231	1.5660776939271187e-7	6.805186696168988	7203	58	51	14548	ENSSSCG00000016077,ENSSSCG00000010679,ENSSSCG00000008484,ENSSSCG00000010877,ENSSSCG00000008971,ENSSSCG00000028886,ENSSSCG00000014022,ENSSSCG00000006553,ENSSSCG00000025323,ENSSSCG00000034197,ENSSSCG00000003787,ENSSSCG00000027676,ENSSSCG00000009043,ENSSSCG00000001002,ENSSSCG00000012325,ENSSSCG00000022828,ENSSSCG00000031123,ENSSSCG00000022225,ENSSSCG00000005601,ENSSSCG00000010576,ENSSSCG00000000849,…
GO:CC	nucleoplasm	GO:0005654	6.976809335330492e-7	6.156343145409176	2730	58	31	14548	ENSSSCG00000010679,ENSSSCG00000008484,ENSSSCG00000010877,ENSSSCG00000028886,ENSSSCG00000014022,ENSSSCG00000006553,ENSSSCG00000025323,ENSSSCG00000003787,ENSSSCG00000001002,ENSSSCG00000012325,ENSSSCG00000022828,ENSSSCG00000031123,ENSSSCG00000022225,ENSSSCG00000010576,ENSSSCG00000032092,ENSSSCG00000008756,ENSSSCG00000010247,ENSSSCG00000016911,ENSSSCG00000016275,ENSSSCG00000008619,ENSSSCG00000016509,…
GO:CC	membrane-bounded organelle	GO:0043227	9.782722536503805e-7	6.0095402640225934	7507	58	51	14548	ENSSSCG00000016077,ENSSSCG00000010679,ENSSSCG00000008484,ENSSSCG00000010877,ENSSSCG00000008971,ENSSSCG00000028886,ENSSSCG00000014022,ENSSSCG00000006553,ENSSSCG00000025323,ENSSSCG00000034197,ENSSSCG00000003787,ENSSSCG00000027676,ENSSSCG00000009043,ENSSSCG00000001002,ENSSSCG00000012325,ENSSSCG00000022828,ENSSSCG00000031123,ENSSSCG00000022225,ENSSSCG00000005601,ENSSSCG00000010576,ENSSSCG00000000849,…
GO:CC	nucleus	GO:0005634	0.0000011807403573091286	5.92784559246694	4598	58	40	14548	ENSSSCG00000010679,ENSSSCG00000008484,ENSSSCG00000010877,ENSSSCG00000008971,ENSSSCG00000028886,ENSSSCG00000014022,ENSSSCG00000006553,ENSSSCG00000025323,ENSSSCG00000003787,ENSSSCG00000027676,ENSSSCG00000001002,ENSSSCG00000012325,ENSSSCG00000022828,ENSSSCG00000031123,ENSSSCG00000022225,ENSSSCG00000005601,ENSSSCG00000010576,ENSSSCG00000032092,ENSSSCG00000008756,ENSSSCG00000010247,ENSSSCG00000016911,…
GO:CC	intracellular organelle	GO:0043229	0.0000012186583123851654	5.91411804487132	8224	58	53	14548	ENSSSCG00000016077,ENSSSCG00000010679,ENSSSCG00000008484,ENSSSCG00000010877,ENSSSCG00000008971,ENSSSCG00000028886,ENSSSCG00000014022,ENSSSCG00000006553,ENSSSCG00000025323,ENSSSCG00000034197,ENSSSCG00000003787,ENSSSCG00000027676,ENSSSCG00000009043,ENSSSCG00000001002,ENSSSCG00000012325,ENSSSCG00000022828,ENSSSCG00000028516,ENSSSCG00000031123,ENSSSCG00000022225,ENSSSCG00000005601,ENSSSCG00000010576,…
GO:CC	nuclear protein-containing complex	GO:0140513	0.0000030009015097544978	5.522748257981364	833	58	17	14548	ENSSSCG00000010877,ENSSSCG00000014022,ENSSSCG00000006553,ENSSSCG00000025323,ENSSSCG00000001002,ENSSSCG00000022828,ENSSSCG00000005601,ENSSSCG00000032092,ENSSSCG00000008756,ENSSSCG00000016911,ENSSSCG00000015576,ENSSSCG00000016509,ENSSSCG00000017817,ENSSSCG00000017626,ENSSSCG00000011540,ENSSSCG00000005096,ENSSSCG00000022900
GO:CC	organelle	GO:0043226	0.000004211915321651034	5.375520368661614	8445	58	53	14548	ENSSSCG00000016077,ENSSSCG00000010679,ENSSSCG00000008484,ENSSSCG00000010877,ENSSSCG00000008971,ENSSSCG00000028886,ENSSSCG00000014022,ENSSSCG00000006553,ENSSSCG00000025323,ENSSSCG00000034197,ENSSSCG00000003787,ENSSSCG00000027676,ENSSSCG00000009043,ENSSSCG00000001002,ENSSSCG00000012325,ENSSSCG00000022828,ENSSSCG00000028516,ENSSSCG00000031123,ENSSSCG00000022225,ENSSSCG00000005601,ENSSSCG00000010576,…
GO:CC	nuclear body	GO:0016604	0.000067777431622379	4.168914892467691	576	58	13	14548	ENSSSCG00000010877,ENSSSCG00000001002,ENSSSCG00000022828,ENSSSCG00000031123,ENSSSCG00000022225,ENSSSCG00000010576,ENSSSCG00000008756,ENSSSCG00000008619,ENSSSCG00000016509,ENSSSCG00000028663,ENSSSCG00000017626,ENSSSCG00000005096,ENSSSCG00000026806
GO:CC	chromosome	GO:0005694	0.00027647942837655194	3.5583371771076164	765	58	14	14548	ENSSSCG00000010877,ENSSSCG00000001002,ENSSSCG00000012325,ENSSSCG00000010247,ENSSSCG00000016275,ENSSSCG00000015712,ENSSSCG00000004048,ENSSSCG00000008452,ENSSSCG00000015576,ENSSSCG00000028228,ENSSSCG00000011540,ENSSSCG00000005096,ENSSSCG00000022900,ENSSSCG00000026806
GO:CC	supramolecular complex	GO:0099080	0.00028990924978573217	3.5377379279122785	655	58	13	14548	ENSSSCG00000010877,ENSSSCG00000012325,ENSSSCG00000028516,ENSSSCG00000000393,ENSSSCG00000016275,ENSSSCG00000004048,ENSSSCG00000008452,ENSSSCG00000008619,ENSSSCG00000015576,ENSSSCG00000028228,ENSSSCG00000004908,ENSSSCG00000017514,ENSSSCG00000026806
GO:CC	cytoplasmic ribonucleoprotein granule	GO:0036464	0.00035805835771042597	3.446046184623901	145	58	7	14548	ENSSSCG00000010877,ENSSSCG00000028516,ENSSSCG00000000393,ENSSSCG00000016275,ENSSSCG00000008619,ENSSSCG00000017514,ENSSSCG00000026806
GO:CC	nuclear speck	GO:0016607	0.0003708349814134843	3.4308193049529185	285	58	9	14548	ENSSSCG00000010877,ENSSSCG00000001002,ENSSSCG00000022828,ENSSSCG00000031123,ENSSSCG00000008756,ENSSSCG00000016509,ENSSSCG00000028663,ENSSSCG00000017626,ENSSSCG00000005096
GO:CC	ribonucleoprotein granule	GO:0035770	0.0005835974809598798	3.2338865913632073	156	58	7	14548	ENSSSCG00000010877,ENSSSCG00000028516,ENSSSCG00000000393,ENSSSCG00000016275,ENSSSCG00000008619,ENSSSCG00000017514,ENSSSCG00000026806
GO:CC	cytosol	GO:0005829	0.0012629826025856376	2.898602631751158	2398	58	24	14548	ENSSSCG00000016077,ENSSSCG00000010821,ENSSSCG00000010679,ENSSSCG00000008971,ENSSSCG00000014791,ENSSSCG00000028886,ENSSSCG00000014022,ENSSSCG00000009043,ENSSSCG00000012325,ENSSSCG00000028516,ENSSSCG00000031123,ENSSSCG00000022225,ENSSSCG00000005601,ENSSSCG00000001346,ENSSSCG00000000849,ENSSSCG00000010247,ENSSSCG00000004048,ENSSSCG00000008619,ENSSSCG00000008068,ENSSSCG00000028228,ENSSSCG00000023604,…
GO:CC	nucleolus	GO:0005730	0.0017405898668602757	2.759303549125468	653	58	12	14548	ENSSSCG00000010679,ENSSSCG00000008971,ENSSSCG00000025323,ENSSSCG00000027676,ENSSSCG00000022225,ENSSSCG00000010576,ENSSSCG00000032092,ENSSSCG00000010247,ENSSSCG00000016275,ENSSSCG00000015712,ENSSSCG00000028228,ENSSSCG00000026806
GO:CC	catalytic complex	GO:1902494	0.0034821612320439653	2.4581511239234892	952	58	14	14548	ENSSSCG00000010877,ENSSSCG00000014791,ENSSSCG00000014022,ENSSSCG00000006553,ENSSSCG00000025323,ENSSSCG00000001002,ENSSSCG00000022828,ENSSSCG00000032092,ENSSSCG00000016911,ENSSSCG00000015576,ENSSSCG00000017817,ENSSSCG00000017626,ENSSSCG00000011540,ENSSSCG00000026806
GO:CC	intracellular non-membrane-bounded organelle	GO:0043232	0.006309361158174492	2.2000146121544786	3008	58	26	14548	ENSSSCG00000010679,ENSSSCG00000010877,ENSSSCG00000008971,ENSSSCG00000025323,ENSSSCG00000027676,ENSSSCG00000001002,ENSSSCG00000012325,ENSSSCG00000028516,ENSSSCG00000022225,ENSSSCG00000010576,ENSSSCG00000032092,ENSSSCG00000000393,ENSSSCG00000010247,ENSSSCG00000016275,ENSSSCG00000015712,ENSSSCG00000004048,ENSSSCG00000008452,ENSSSCG00000008619,ENSSSCG00000015576,ENSSSCG00000028228,ENSSSCG00000004908,…
GO:CC	non-membrane-bounded organelle	GO:0043228	0.006347808550908687	2.1973761799855156	3009	58	26	14548	ENSSSCG00000010679,ENSSSCG00000010877,ENSSSCG00000008971,ENSSSCG00000025323,ENSSSCG00000027676,ENSSSCG00000001002,ENSSSCG00000012325,ENSSSCG00000028516,ENSSSCG00000022225,ENSSSCG00000010576,ENSSSCG00000032092,ENSSSCG00000000393,ENSSSCG00000010247,ENSSSCG00000016275,ENSSSCG00000015712,ENSSSCG00000004048,ENSSSCG00000008452,ENSSSCG00000008619,ENSSSCG00000015576,ENSSSCG00000028228,ENSSSCG00000004908,…
GO:CC	CRD-mediated mRNA stability complex	GO:0070937	0.03340879431373664	1.4761391972843307	5	58	2	14548	ENSSSCG00000010877,ENSSSCG00000026806
GO:CC	pre-snoRNP complex	GO:0070761	0.049984676766864335	1.3011631119746605	6	58	2	14548	ENSSSCG00000027676,ENSSSCG00000022225
GO:CC	endoplasmic reticulum chaperone complex	GO:0034663	0.049984676766864335	1.3011631119746605	6	58	2	14548	ENSSSCG00000005601,ENSSSCG00000015106
KEGG	Spliceosome	KEGG:03040	0.00004671697021849343	4.330525330708515	121	34	7	7852	ENSSSCG00000008484,ENSSSCG00000025323,ENSSSCG00000032092,ENSSSCG00000008756,ENSSSCG00000017817,ENSSSCG00000028663,ENSSSCG00000017626
KEGG	Protein processing in endoplasmic reticulum	KEGG:04141	0.00033274939182501815	3.4778827296242265	162	34	7	7852	ENSSSCG00000034197,ENSSSCG00000005601,ENSSSCG00000000849,ENSSSCG00000015106,ENSSSCG00000004908,ENSSSCG00000004382,ENSSSCG00000002535
KEGG	RNA transport	KEGG:03013	0.035861572659543754	1.445370668973903	156	34	5	7852	ENSSSCG00000010679,ENSSSCG00000022828,ENSSSCG00000015576,ENSSSCG00000028228,ENSSSCG00000017514
REAC	Metabolism of RNA	REAC:R-SSC-8953854	6.755229481630398e-11	10.170359892990886	448	31	17	7157	ENSSSCG00000008484,ENSSSCG00000010877,ENSSSCG00000014022,ENSSSCG00000025323,ENSSSCG00000027676,ENSSSCG00000022225,ENSSSCG00000032092,ENSSSCG00000000393,ENSSSCG00000008756,ENSSSCG00000010247,ENSSSCG00000016911,ENSSSCG00000016275,ENSSSCG00000015576,ENSSSCG00000028228,ENSSSCG00000017817,ENSSSCG00000017626,ENSSSCG00000026806
REAC	Processing of Capped Intron-Containing Pre-mRNA	REAC:R-SSC-72203	0.0000015841107599885977	5.8002144560986855	203	31	10	7157	ENSSSCG00000008484,ENSSSCG00000010877,ENSSSCG00000014022,ENSSSCG00000025323,ENSSSCG00000032092,ENSSSCG00000008756,ENSSSCG00000015576,ENSSSCG00000017817,ENSSSCG00000017626,ENSSSCG00000026806
REAC	mRNA Splicing - Major Pathway	REAC:R-SSC-72163	0.0000022093874993980577	5.655728107536643	153	31	9	7157	ENSSSCG00000008484,ENSSSCG00000010877,ENSSSCG00000014022,ENSSSCG00000025323,ENSSSCG00000032092,ENSSSCG00000008756,ENSSSCG00000017817,ENSSSCG00000017626,ENSSSCG00000026806
REAC	mRNA Splicing	REAC:R-SSC-72172	0.000002932302986743097	5.532791157266857	158	31	9	7157	ENSSSCG00000008484,ENSSSCG00000010877,ENSSSCG00000014022,ENSSSCG00000025323,ENSSSCG00000032092,ENSSSCG00000008756,ENSSSCG00000017817,ENSSSCG00000017626,ENSSSCG00000026806
REAC	mRNA Splicing - Minor Pathway	REAC:R-SSC-72165	0.007021085946183122	2.1535957106678443	43	31	4	7157	ENSSSCG00000008484,ENSSSCG00000025323,ENSSSCG00000017817,ENSSSCG00000017626
REAC	rRNA processing in the nucleus and cytosol	REAC:R-SSC-8868773	0.01570479494393185	1.8039677297717016	103	31	5	7157	ENSSSCG00000027676,ENSSSCG00000022225,ENSSSCG00000010247,ENSSSCG00000016911,ENSSSCG00000016275
REAC	Major pathway of rRNA processing in the nucleolus and cytosol	REAC:R-SSC-6791226	0.01570479494393185	1.8039677297717016	103	31	5	7157	ENSSSCG00000027676,ENSSSCG00000022225,ENSSSCG00000010247,ENSSSCG00000016911,ENSSSCG00000016275
REAC	rRNA processing	REAC:R-SSC-72312	0.01570479494393185	1.8039677297717016	103	31	5	7157	ENSSSCG00000027676,ENSSSCG00000022225,ENSSSCG00000010247,ENSSSCG00000016911,ENSSSCG00000016275

## Sheet: CommonGenes_Subdo&Faecali
initial_alias	converted_alias	name	description	namespace
ENSSSCG00000016077	ENSSSCG00000016077	HSPD1	heat shock protein family D (Hsp60) member 1 [Source:NCBI gene (formerly Entrezgene);Acc:492279]	ARRAYEXPRESS,ENSG
ENSSSCG00000010821	ENSSSCG00000010821	EPRS1	glutamyl-prolyl-tRNA synthetase 1 [Source:VGNC Symbol;Acc:VGNC:96283]	ARRAYEXPRESS,ENSG
ENSSSCG00000027676	ENSSSCG00000027676	NOP56	NOP56 ribonucleoprotein [Source:VGNC Symbol;Acc:VGNC:95703]	ARRAYEXPRESS,ENSG
ENSSSCG00000010247	ENSSSCG00000010247	DDX21	DExD-box helicase 21 [Source:VGNC Symbol;Acc:VGNC:87215]	ARRAYEXPRESS,ENSG
ENSSSCG00000009043	ENSSSCG00000009043	ABCE1	ATP binding cassette subfamily E member 1 [Source:VGNC Symbol;Acc:VGNC:84965]	ARRAYEXPRESS,ENSG
ENSSSCG00000008484	ENSSSCG00000008484	SRSF7	serine and arginine rich splicing factor 7 [Source:VGNC Symbol;Acc:VGNC:93477]	ARRAYEXPRESS,ENSG
ENSSSCG00000020808	ENSSSCG00000020808	CCT6A	chaperonin containing TCP1 subunit 6A [Source:VGNC Symbol;Acc:VGNC:106569]	ARRAYEXPRESS,ENSG
ENSSSCG00000017514	ENSSSCG00000017514	KPNB1	karyopherin subunit beta 1 [Source:VGNC Symbol;Acc:VGNC:89567]	ARRAYEXPRESS,ENSG
ENSSSCG00000016275	ENSSSCG00000016275	NCL	nucleolin [Source:VGNC Symbol;Acc:VGNC:96433]	ARRAYEXPRESS,ENSG
ENSSSCG00000022225	ENSSSCG00000022225	NOP58	NOP58 ribonucleoprotein [Source:VGNC Symbol;Acc:VGNC:96232]	ARRAYEXPRESS,ENSG
ENSSSCG00000014791	ENSSSCG00000014791	RRM1	ribonucleotide reductase catalytic subunit M1 [Source:VGNC Symbol;Acc:VGNC:92461]	ARRAYEXPRESS,ENSG
ENSSSCG00000010576	ENSSSCG00000010576	NOLC1	nucleolar and coiled-body phosphoprotein 1 [Source:VGNC Symbol;Acc:VGNC:90818]	ARRAYEXPRESS,ENSG
ENSSSCG00000008619	ENSSSCG00000008619	DDX1	DEAD-box helicase 1 [Source:VGNC Symbol;Acc:VGNC:87213]	ARRAYEXPRESS,ENSG
ENSSSCG00000041731	ENSSSCG00000041731	ENSSSCG00000041731	None	ARRAYEXPRESS,ENSG
ENSSSCG00000008452	ENSSSCG00000008452	LRPPRC	leucine rich pentatricopeptide repeat containing [Source:VGNC Symbol;Acc:VGNC:89824]	ARRAYEXPRESS,ENSG
ENSSSCG00000004048	ENSSSCG00000004048	TCP1	t-complex 1 [Source:VGNC Symbol;Acc:VGNC:93832]	ARRAYEXPRESS,ENSG
ENSSSCG00000013421	ENSSSCG00000013421	PTBP1	polypyrimidine tract binding protein 1 [Source:VGNC Symbol;Acc:VGNC:100330]	ARRAYEXPRESS,ENSG
ENSSSCG00000004294	ENSSSCG00000004294	SYNCRIP	synaptotagmin binding cytoplasmic RNA interacting protein [Source:VGNC Symbol;Acc:VGNC:103185]	ARRAYEXPRESS,ENSG
ENSSSCG00000025323	ENSSSCG00000025323	SF3B3	splicing factor 3b subunit 3 [Source:VGNC Symbol;Acc:VGNC:92772]	ARRAYEXPRESS,ENSG
ENSSSCG00000032092	ENSSSCG00000032092	DDX5	DEAD-box helicase 5 [Source:VGNC Symbol;Acc:VGNC:87226]	ARRAYEXPRESS,ENSG
ENSSSCG00000002535	ENSSSCG00000002535	HSP90AA1	heat shock protein 90 alpha family class A member 1 [Source:NCBI gene (formerly Entrezgene);Acc:397028]	ARRAYEXPRESS,ENSG
ENSSSCG00000010893	ENSSSCG00000010893	ENSSSCG00000010893	complement factor H [Source:NCBI gene (formerly Entrezgene);Acc:397525]	ARRAYEXPRESS,ENSG

## Sheet: CommonFunct_Subdoli&Faecali
source	term_name	term_id	adjusted_p_value	negative_log10_of_adjusted_p_value	term_size	query_size	intersection_size	effective_domain_size	intersections
GO:MF	heterocyclic compound binding	GO:1901363	0.0000020557051708971968	5.687039171697164	4054	20	18	14702	ENSSSCG00000016077,ENSSSCG00000010821,ENSSSCG00000027676,ENSSSCG00000010247,ENSSSCG00000009043,ENSSSCG00000008484,ENSSSCG00000020808,ENSSSCG00000016275,ENSSSCG00000022225,ENSSSCG00000014791,ENSSSCG00000008619,ENSSSCG00000008452,ENSSSCG00000004048,ENSSSCG00000013421,ENSSSCG00000004294,ENSSSCG00000025323,ENSSSCG00000032092,ENSSSCG00000002535
GO:MF	organic cyclic compound binding	GO:0097159	0.0000025314028070611585	5.596638742647015	4103	20	18	14702	ENSSSCG00000016077,ENSSSCG00000010821,ENSSSCG00000027676,ENSSSCG00000010247,ENSSSCG00000009043,ENSSSCG00000008484,ENSSSCG00000020808,ENSSSCG00000016275,ENSSSCG00000022225,ENSSSCG00000014791,ENSSSCG00000008619,ENSSSCG00000008452,ENSSSCG00000004048,ENSSSCG00000013421,ENSSSCG00000004294,ENSSSCG00000025323,ENSSSCG00000032092,ENSSSCG00000002535
GO:MF	RNA binding	GO:0003723	0.0000031604029920950766	5.500257535709384	751	20	10	14702	ENSSSCG00000016077,ENSSSCG00000010821,ENSSSCG00000027676,ENSSSCG00000010247,ENSSSCG00000016275,ENSSSCG00000022225,ENSSSCG00000008619,ENSSSCG00000008452,ENSSSCG00000013421,ENSSSCG00000032092
GO:MF	ATPase	GO:0016887	0.00009249531122103693	4.033880281990071	375	20	7	14702	ENSSSCG00000016077,ENSSSCG00000010247,ENSSSCG00000009043,ENSSSCG00000020808,ENSSSCG00000008619,ENSSSCG00000004048,ENSSSCG00000032092
GO:MF	ATP binding	GO:0005524	0.00013224816264178444	3.8786103530173692	1115	20	10	14702	ENSSSCG00000016077,ENSSSCG00000010821,ENSSSCG00000010247,ENSSSCG00000009043,ENSSSCG00000020808,ENSSSCG00000014791,ENSSSCG00000008619,ENSSSCG00000004048,ENSSSCG00000032092,ENSSSCG00000002535
GO:MF	adenyl ribonucleotide binding	GO:0032559	0.00017202114994986693	3.7644181534306416	1147	20	10	14702	ENSSSCG00000016077,ENSSSCG00000010821,ENSSSCG00000010247,ENSSSCG00000009043,ENSSSCG00000020808,ENSSSCG00000014791,ENSSSCG00000008619,ENSSSCG00000004048,ENSSSCG00000032092,ENSSSCG00000002535
GO:MF	adenyl nucleotide binding	GO:0030554	0.0001834793384327242	3.7364128344629637	1155	20	10	14702	ENSSSCG00000016077,ENSSSCG00000010821,ENSSSCG00000010247,ENSSSCG00000009043,ENSSSCG00000020808,ENSSSCG00000014791,ENSSSCG00000008619,ENSSSCG00000004048,ENSSSCG00000032092,ENSSSCG00000002535
GO:MF	nucleic acid binding	GO:0003676	0.0004591343914939416	3.3380601751567918	2464	20	13	14702	ENSSSCG00000016077,ENSSSCG00000010821,ENSSSCG00000027676,ENSSSCG00000010247,ENSSSCG00000008484,ENSSSCG00000016275,ENSSSCG00000022225,ENSSSCG00000008619,ENSSSCG00000008452,ENSSSCG00000013421,ENSSSCG00000004294,ENSSSCG00000025323,ENSSSCG00000032092
GO:MF	snoRNA binding	GO:0030515	0.0004921904217796558	3.30786684209343	19	20	3	14702	ENSSSCG00000027676,ENSSSCG00000010247,ENSSSCG00000022225
GO:MF	RNA helicase activity	GO:0003724	0.0010236126566133296	2.989864352851923	24	20	3	14702	ENSSSCG00000010247,ENSSSCG00000008619,ENSSSCG00000032092
GO:MF	purine ribonucleoside triphosphate binding	GO:0035639	0.0012141288192061288	2.9157352321220715	1419	20	10	14702	ENSSSCG00000016077,ENSSSCG00000010821,ENSSSCG00000010247,ENSSSCG00000009043,ENSSSCG00000020808,ENSSSCG00000014791,ENSSSCG00000008619,ENSSSCG00000004048,ENSSSCG00000032092,ENSSSCG00000002535
GO:MF	purine ribonucleotide binding	GO:0032555	0.0015236595347111806	2.817112066274017	1455	20	10	14702	ENSSSCG00000016077,ENSSSCG00000010821,ENSSSCG00000010247,ENSSSCG00000009043,ENSSSCG00000020808,ENSSSCG00000014791,ENSSSCG00000008619,ENSSSCG00000004048,ENSSSCG00000032092,ENSSSCG00000002535
GO:MF	ribonucleotide binding	GO:0032553	0.0016411793036660847	2.784843968405277	1467	20	10	14702	ENSSSCG00000016077,ENSSSCG00000010821,ENSSSCG00000010247,ENSSSCG00000009043,ENSSSCG00000020808,ENSSSCG00000014791,ENSSSCG00000008619,ENSSSCG00000004048,ENSSSCG00000032092,ENSSSCG00000002535
GO:MF	purine nucleotide binding	GO:0017076	0.0016820785910433042	2.7741537167075108	1471	20	10	14702	ENSSSCG00000016077,ENSSSCG00000010821,ENSSSCG00000010247,ENSSSCG00000009043,ENSSSCG00000020808,ENSSSCG00000014791,ENSSSCG00000008619,ENSSSCG00000004048,ENSSSCG00000032092,ENSSSCG00000002535
GO:MF	carbohydrate derivative binding	GO:0097367	0.00461205200582084	2.3361058042147893	1646	20	10	14702	ENSSSCG00000016077,ENSSSCG00000010821,ENSSSCG00000010247,ENSSSCG00000009043,ENSSSCG00000020808,ENSSSCG00000014791,ENSSSCG00000008619,ENSSSCG00000004048,ENSSSCG00000032092,ENSSSCG00000002535
GO:MF	nucleoside phosphate binding	GO:1901265	0.004789628113296995	2.319698205711311	1653	20	10	14702	ENSSSCG00000016077,ENSSSCG00000010821,ENSSSCG00000010247,ENSSSCG00000009043,ENSSSCG00000020808,ENSSSCG00000014791,ENSSSCG00000008619,ENSSSCG00000004048,ENSSSCG00000032092,ENSSSCG00000002535
GO:MF	nucleotide binding	GO:0000166	0.004789628113296995	2.319698205711311	1653	20	10	14702	ENSSSCG00000016077,ENSSSCG00000010821,ENSSSCG00000010247,ENSSSCG00000009043,ENSSSCG00000020808,ENSSSCG00000014791,ENSSSCG00000008619,ENSSSCG00000004048,ENSSSCG00000032092,ENSSSCG00000002535
GO:MF	enzyme binding	GO:0019899	0.00654739616949692	2.1839313800156877	1336	20	9	14702	ENSSSCG00000016077,ENSSSCG00000010821,ENSSSCG00000027676,ENSSSCG00000017514,ENSSSCG00000016275,ENSSSCG00000022225,ENSSSCG00000008452,ENSSSCG00000004048,ENSSSCG00000002535
GO:MF	anion binding	GO:0043168	0.009360308796460402	2.0287098236564844	1783	20	10	14702	ENSSSCG00000016077,ENSSSCG00000010821,ENSSSCG00000010247,ENSSSCG00000009043,ENSSSCG00000020808,ENSSSCG00000014791,ENSSSCG00000008619,ENSSSCG00000004048,ENSSSCG00000032092,ENSSSCG00000002535
GO:MF	small molecule binding	GO:0036094	0.014889300999588486	1.8271256903705422	1880	20	10	14702	ENSSSCG00000016077,ENSSSCG00000010821,ENSSSCG00000010247,ENSSSCG00000009043,ENSSSCG00000020808,ENSSSCG00000014791,ENSSSCG00000008619,ENSSSCG00000004048,ENSSSCG00000032092,ENSSSCG00000002535
GO:MF	double-stranded RNA binding	GO:0003725	0.015949245238833287	1.7972598641030793	59	20	3	14702	ENSSSCG00000016077,ENSSSCG00000010247,ENSSSCG00000008619
GO:MF	unfolded protein binding	GO:0051082	0.017626447758959617	1.7538352018313128	61	20	3	14702	ENSSSCG00000020808,ENSSSCG00000004048,ENSSSCG00000002535
GO:MF	ubiquitin protein ligase binding	GO:0031625	0.04684578080458696	1.3293295180270124	220	20	4	14702	ENSSSCG00000016077,ENSSSCG00000008452,ENSSSCG00000004048,ENSSSCG00000002535
GO:MF	protein domain specific binding	GO:0019904	0.04725757211942232	1.325528594219153	418	20	5	14702	ENSSSCG00000008484,ENSSSCG00000017514,ENSSSCG00000014791,ENSSSCG00000032092,ENSSSCG00000002535
GO:BP	cellular nitrogen compound metabolic process	GO:0034641	0.0069591034311695665	2.1574467086619924	4454	18	15	14625	ENSSSCG00000016077,ENSSSCG00000010821,ENSSSCG00000010247,ENSSSCG00000009043,ENSSSCG00000008484,ENSSSCG00000016275,ENSSSCG00000014791,ENSSSCG00000010576,ENSSSCG00000008619,ENSSSCG00000008452,ENSSSCG00000004048,ENSSSCG00000013421,ENSSSCG00000025323,ENSSSCG00000032092,ENSSSCG00000002535
GO:BP	nucleobase-containing compound metabolic process	GO:0006139	0.008748306857894579	2.058075991940634	3813	18	14	14625	ENSSSCG00000016077,ENSSSCG00000010821,ENSSSCG00000010247,ENSSSCG00000009043,ENSSSCG00000008484,ENSSSCG00000016275,ENSSSCG00000014791,ENSSSCG00000008619,ENSSSCG00000008452,ENSSSCG00000004048,ENSSSCG00000013421,ENSSSCG00000025323,ENSSSCG00000032092,ENSSSCG00000002535
GO:BP	protein folding	GO:0006457	0.009706876526465999	2.0129204946589243	106	18	4	14625	ENSSSCG00000016077,ENSSSCG00000020808,ENSSSCG00000004048,ENSSSCG00000002535
GO:BP	heterocycle metabolic process	GO:0046483	0.011320203870240667	1.946145751688095	3891	18	14	14625	ENSSSCG00000016077,ENSSSCG00000010821,ENSSSCG00000010247,ENSSSCG00000009043,ENSSSCG00000008484,ENSSSCG00000016275,ENSSSCG00000014791,ENSSSCG00000008619,ENSSSCG00000008452,ENSSSCG00000004048,ENSSSCG00000013421,ENSSSCG00000025323,ENSSSCG00000032092,ENSSSCG00000002535
GO:BP	cellular aromatic compound metabolic process	GO:0006725	0.012973949473227823	1.8869277977531849	3933	18	14	14625	ENSSSCG00000016077,ENSSSCG00000010821,ENSSSCG00000010247,ENSSSCG00000009043,ENSSSCG00000008484,ENSSSCG00000016275,ENSSSCG00000014791,ENSSSCG00000008619,ENSSSCG00000008452,ENSSSCG00000004048,ENSSSCG00000013421,ENSSSCG00000025323,ENSSSCG00000032092,ENSSSCG00000002535
GO:BP	regulation of myeloid dendritic cell cytokine production	GO:0002733	0.01878430326569453	1.7262049088505746	5	18	2	14625	ENSSSCG00000010247,ENSSSCG00000008619
GO:BP	myeloid dendritic cell cytokine production	GO:0002372	0.01878430326569453	1.7262049088505746	5	18	2	14625	ENSSSCG00000010247,ENSSSCG00000008619
GO:BP	positive regulation of myeloid dendritic cell cytokine production	GO:0002735	0.01878430326569453	1.7262049088505746	5	18	2	14625	ENSSSCG00000010247,ENSSSCG00000008619
GO:BP	organic cyclic compound metabolic process	GO:1901360	0.0191612651126958	1.717575820240543	4056	18	14	14625	ENSSSCG00000016077,ENSSSCG00000010821,ENSSSCG00000010247,ENSSSCG00000009043,ENSSSCG00000008484,ENSSSCG00000016275,ENSSSCG00000014791,ENSSSCG00000008619,ENSSSCG00000008452,ENSSSCG00000004048,ENSSSCG00000013421,ENSSSCG00000025323,ENSSSCG00000032092,ENSSSCG00000002535
GO:BP	nucleic acid metabolic process	GO:0090304	0.027675077647327045	1.557911151957519	3509	18	13	14625	ENSSSCG00000016077,ENSSSCG00000010821,ENSSSCG00000010247,ENSSSCG00000009043,ENSSSCG00000008484,ENSSSCG00000016275,ENSSSCG00000008619,ENSSSCG00000008452,ENSSSCG00000004048,ENSSSCG00000013421,ENSSSCG00000025323,ENSSSCG00000032092,ENSSSCG00000002535
GO:BP	posttranscriptional regulation of gene expression	GO:0010608	0.03443163724137827	1.4630423258869445	305	18	5	14625	ENSSSCG00000010821,ENSSSCG00000016275,ENSSSCG00000010576,ENSSSCG00000008452,ENSSSCG00000032092
GO:CC	ribonucleoprotein complex	GO:1990904	0.000013973250083645026	4.854702568171565	508	19	8	14548	ENSSSCG00000010821,ENSSSCG00000027676,ENSSSCG00000016275,ENSSSCG00000022225,ENSSSCG00000008619,ENSSSCG00000008452,ENSSSCG00000025323,ENSSSCG00000032092
GO:CC	nucleolus	GO:0005730	0.0013849599921349847	2.8585627720478852	653	19	7	14548	ENSSSCG00000027676,ENSSSCG00000010247,ENSSSCG00000016275,ENSSSCG00000022225,ENSSSCG00000010576,ENSSSCG00000025323,ENSSSCG00000032092
GO:CC	pre-snoRNP complex	GO:0070761	0.0029981382663672026	2.523148342489857	6	19	2	14548	ENSSSCG00000027676,ENSSSCG00000022225
GO:CC	protein-containing complex	GO:0032991	0.009415816886106987	2.0261419960149376	3610	19	13	14548	ENSSSCG00000016077,ENSSSCG00000010821,ENSSSCG00000027676,ENSSSCG00000017514,ENSSSCG00000016275,ENSSSCG00000022225,ENSSSCG00000014791,ENSSSCG00000008619,ENSSSCG00000008452,ENSSSCG00000004048,ENSSSCG00000025323,ENSSSCG00000032092,ENSSSCG00000002535
GO:CC	intracellular organelle lumen	GO:0070013	0.01920139588027109	1.7166671983244006	3251	19	12	14548	ENSSSCG00000016077,ENSSSCG00000027676,ENSSSCG00000010247,ENSSSCG00000008484,ENSSSCG00000017514,ENSSSCG00000016275,ENSSSCG00000022225,ENSSSCG00000010576,ENSSSCG00000008619,ENSSSCG00000008452,ENSSSCG00000025323,ENSSSCG00000032092
GO:CC	organelle lumen	GO:0043233	0.01920139588027109	1.7166671983244006	3251	19	12	14548	ENSSSCG00000016077,ENSSSCG00000027676,ENSSSCG00000010247,ENSSSCG00000008484,ENSSSCG00000017514,ENSSSCG00000016275,ENSSSCG00000022225,ENSSSCG00000010576,ENSSSCG00000008619,ENSSSCG00000008452,ENSSSCG00000025323,ENSSSCG00000032092
GO:CC	membrane-enclosed lumen	GO:0031974	0.01920139588027109	1.7166671983244006	3251	19	12	14548	ENSSSCG00000016077,ENSSSCG00000027676,ENSSSCG00000010247,ENSSSCG00000008484,ENSSSCG00000017514,ENSSSCG00000016275,ENSSSCG00000022225,ENSSSCG00000010576,ENSSSCG00000008619,ENSSSCG00000008452,ENSSSCG00000025323,ENSSSCG00000032092
GO:CC	intracellular anatomical structure	GO:0005622	0.02859051543109051	1.5437780150910976	9365	19	19	14548	ENSSSCG00000016077,ENSSSCG00000010821,ENSSSCG00000027676,ENSSSCG00000010247,ENSSSCG00000009043,ENSSSCG00000008484,ENSSSCG00000020808,ENSSSCG00000017514,ENSSSCG00000016275,ENSSSCG00000022225,ENSSSCG00000014791,ENSSSCG00000010576,ENSSSCG00000008619,ENSSSCG00000008452,ENSSSCG00000004048,ENSSSCG00000013421,ENSSSCG00000025323,ENSSSCG00000032092,ENSSSCG00000002535
GO:CC	sno(s)RNA-containing ribonucleoprotein complex	GO:0005732	0.0302964347829521	1.5186084752993634	18	19	2	14548	ENSSSCG00000027676,ENSSSCG00000022225
KEGG	Spliceosome	KEGG:03040	0.031957697470840554	1.4954245188364965	121	11	3	7852	ENSSSCG00000008484,ENSSSCG00000025323,ENSSSCG00000032092
REAC	Metabolism of RNA	REAC:R-SSC-8953854	0.001808966146365182	2.7425695606052867	448	14	7	7157	ENSSSCG00000027676,ENSSSCG00000010247,ENSSSCG00000008484,ENSSSCG00000016275,ENSSSCG00000022225,ENSSSCG00000025323,ENSSSCG00000032092
REAC	Major pathway of rRNA processing in the nucleolus and cytosol	REAC:R-SSC-6791226	0.007813361431441323	2.1071620855777935	103	14	4	7157	ENSSSCG00000027676,ENSSSCG00000010247,ENSSSCG00000016275,ENSSSCG00000022225
REAC	rRNA processing in the nucleus and cytosol	REAC:R-SSC-8868773	0.007813361431441323	2.1071620855777935	103	14	4	7157	ENSSSCG00000027676,ENSSSCG00000010247,ENSSSCG00000016275,ENSSSCG00000022225
REAC	rRNA processing	REAC:R-SSC-72312	0.007813361431441323	2.1071620855777935	103	14	4	7157	ENSSSCG00000027676,ENSSSCG00000010247,ENSSSCG00000016275,ENSSSCG00000022225
REAC	Association of TriC/CCT with target proteins during biosynthesis	REAC:R-SSC-390471	0.015993453216471838	1.7960577557070423	7	14	2	7157	ENSSSCG00000020808,ENSSSCG00000004048
